# Supplementary material for: First transcriptome analysis of the venom glands of the scorpion Hottentotta zagrosensis (Scorpions: Buthidae) with focus on venom lipolysis activating peptides
Source: Front Pharmacol. 2024 Nov 13;15:1464648. doi: 10.3389/fphar.2024.1464648 (PMC11598519; doi:10.3389/fphar.2024.1464648)
Supplement: Supplementary file 2 [file DataSheet2.xlsx]

## Sheet: trinity_shakh.fasta
TRINITY_DN11432_c0_g2_i4.p2	fe98827bef28c8b69c220bad58324904	350	Pfam	PF00435	Spectrin repeat	36	120	1.4e-07	T	23-10-2024	IPR002017	Spectrin repeat	-	-
TRINITY_DN69682_c0_g1_i1.p1	202bc389d91e341854ecd6db469d81a4	398	Pfam	PF03454	MoeA C-terminal region (domain IV)	322	394	0.00085	T	23-10-2024	IPR005111	MoeA, C-terminal, domain IV	-	-
TRINITY_DN69682_c0_g1_i1.p1	202bc389d91e341854ecd6db469d81a4	398	Pfam	PF03453	MoeA N-terminal region (domain I and II)	8	150	7.1e-36	T	23-10-2024	IPR005110	MoeA, N-terminal and linker domain	-	-
TRINITY_DN69682_c0_g1_i1.p1	202bc389d91e341854ecd6db469d81a4	398	Pfam	PF00994	Probable molybdopterin binding domain	164	307	7.9e-28	T	23-10-2024	IPR001453	MoaB/Mog domain	-	-
TRINITY_DN540_c0_g1_i2.p1	1ceae4303904589d81e2214f0d7da092	460	Pfam	PF03348	Serine incorporator (Serinc)	14	457	4.4e-168	T	23-10-2024	IPR005016	Serine incorporator/TMS membrane protein	-	-
TRINITY_DN540_c0_g2_i2.p1	1ceae4303904589d81e2214f0d7da092	460	Pfam	PF03348	Serine incorporator (Serinc)	14	457	4.4e-168	T	23-10-2024	IPR005016	Serine incorporator/TMS membrane protein	-	-
TRINITY_DN87748_c0_g1_i1.p1	604205c4e3ae5669d56cca1276985721	597	Pfam	PF00096	Zinc finger, C2H2 type	27	49	2.8	T	23-10-2024	IPR013087	Zinc finger C2H2-type	-	-
TRINITY_DN87748_c0_g1_i1.p1	604205c4e3ae5669d56cca1276985721	597	Pfam	PF00096	Zinc finger, C2H2 type	537	559	44	T	23-10-2024	IPR013087	Zinc finger C2H2-type	-	-
TRINITY_DN4126_c0_g3_i7.p1	e80dd636ef781d82fb235485f7dc4a69	106	Pfam	PF00583	Acetyltransferase (GNAT) family	27	101	2.2e-06	T	23-10-2024	IPR000182	GNAT domain	-	-
TRINITY_DN9710_c0_g1_i2.p1	3985ec1bea20027a0b5e6eb84c2192d0	422	Pfam	PF03357	Snf7	232	383	1e-23	T	23-10-2024	IPR005024	Snf7 family	-	-
TRINITY_DN2952_c0_g1_i16.p1	c5d5406462882720ebbc90cbcecb0335	635	Pfam	PF00059	Lectin C-type domain	52	158	0.0034	T	23-10-2024	IPR001304	C-type lectin-like	-	-
TRINITY_DN2952_c0_g1_i13.p1	c5d5406462882720ebbc90cbcecb0335	635	Pfam	PF00059	Lectin C-type domain	52	158	0.0034	T	23-10-2024	IPR001304	C-type lectin-like	-	-
TRINITY_DN2952_c0_g1_i17.p2	c5d5406462882720ebbc90cbcecb0335	635	Pfam	PF00059	Lectin C-type domain	52	158	0.0034	T	23-10-2024	IPR001304	C-type lectin-like	-	-
TRINITY_DN2952_c0_g1_i21.p1	c5d5406462882720ebbc90cbcecb0335	635	Pfam	PF00059	Lectin C-type domain	52	158	0.0034	T	23-10-2024	IPR001304	C-type lectin-like	-	-
TRINITY_DN2952_c0_g1_i6.p2	c5d5406462882720ebbc90cbcecb0335	635	Pfam	PF00059	Lectin C-type domain	52	158	0.0034	T	23-10-2024	IPR001304	C-type lectin-like	-	-
TRINITY_DN113784_c0_g1_i1.p1	071b71e97ac98f9553a1ee932a440579	216	Pfam	PF00041	Fibronectin type III domain	5	83	3.3e-05	T	23-10-2024	IPR003961	Fibronectin type III	-	-
TRINITY_DN117014_c0_g1_i1.p1	09bac76ab9c3d89991d301bbca038d53	105	Pfam	PF21138	Helicase SMUBP-2/HCS1, 1B domain	39	104	7.8e-21	T	23-10-2024	IPR048761	Helicase SMUBP-2/HCS1, 1B domain	-	-
TRINITY_DN21273_c1_g1_i3.p1	d98d051ec6d5ab311e5abcce143f5c4e	450	Pfam	PF11717	RNA binding activity-knot of a chromodomain	49	105	5.2e-18	T	23-10-2024	IPR025995	RNA binding activity-knot of a chromodomain	-	-
TRINITY_DN21273_c1_g1_i3.p1	d98d051ec6d5ab311e5abcce143f5c4e	450	Pfam	PF17772	MYST family zinc finger domain	169	223	2.2e-21	T	23-10-2024	IPR040706	MYST, zinc finger domain	-	-
TRINITY_DN21273_c1_g1_i3.p1	d98d051ec6d5ab311e5abcce143f5c4e	450	Pfam	PF01853	MOZ/SAS family	228	405	2.3e-85	T	23-10-2024	IPR002717	Histone acetyltransferase domain, MYST-type	-	-
TRINITY_DN21273_c0_g1_i3.p1	d98d051ec6d5ab311e5abcce143f5c4e	450	Pfam	PF11717	RNA binding activity-knot of a chromodomain	49	105	5.2e-18	T	23-10-2024	IPR025995	RNA binding activity-knot of a chromodomain	-	-
TRINITY_DN21273_c0_g1_i3.p1	d98d051ec6d5ab311e5abcce143f5c4e	450	Pfam	PF17772	MYST family zinc finger domain	169	223	2.2e-21	T	23-10-2024	IPR040706	MYST, zinc finger domain	-	-
TRINITY_DN21273_c0_g1_i3.p1	d98d051ec6d5ab311e5abcce143f5c4e	450	Pfam	PF01853	MOZ/SAS family	228	405	2.3e-85	T	23-10-2024	IPR002717	Histone acetyltransferase domain, MYST-type	-	-
TRINITY_DN2504_c0_g1_i20.p1	5afe2ea345b743ed2fe21a8a6f6064fa	418	Pfam	PF08969	USP8 dimerisation domain	16	119	2e-23	T	23-10-2024	IPR015063	USP8 dimerisation domain	-	-
TRINITY_DN2504_c0_g1_i20.p1	5afe2ea345b743ed2fe21a8a6f6064fa	418	Pfam	PF01398	JAB1/Mov34/MPN/PAD-1 ubiquitin protease	265	372	5.1e-15	T	23-10-2024	IPR000555	JAB1/MPN/MOV34 metalloenzyme domain	-	-
TRINITY_DN2504_c0_g1_i3.p1	5afe2ea345b743ed2fe21a8a6f6064fa	418	Pfam	PF08969	USP8 dimerisation domain	16	119	2e-23	T	23-10-2024	IPR015063	USP8 dimerisation domain	-	-
TRINITY_DN2504_c0_g1_i3.p1	5afe2ea345b743ed2fe21a8a6f6064fa	418	Pfam	PF01398	JAB1/Mov34/MPN/PAD-1 ubiquitin protease	265	372	5.1e-15	T	23-10-2024	IPR000555	JAB1/MPN/MOV34 metalloenzyme domain	-	-
TRINITY_DN2504_c0_g1_i2.p1	5afe2ea345b743ed2fe21a8a6f6064fa	418	Pfam	PF08969	USP8 dimerisation domain	16	119	2e-23	T	23-10-2024	IPR015063	USP8 dimerisation domain	-	-
TRINITY_DN2504_c0_g1_i2.p1	5afe2ea345b743ed2fe21a8a6f6064fa	418	Pfam	PF01398	JAB1/Mov34/MPN/PAD-1 ubiquitin protease	265	372	5.1e-15	T	23-10-2024	IPR000555	JAB1/MPN/MOV34 metalloenzyme domain	-	-
TRINITY_DN3869_c0_g1_i4.p2	a41240960f79b8dc7137e0a866c8b93a	127	Pfam	PF17906	HTH domain in Mos1 transposase	37	80	0.0013	T	23-10-2024	IPR041426	Mos1 transposase, HTH domain	-	-
TRINITY_DN3869_c0_g1_i1.p2	a41240960f79b8dc7137e0a866c8b93a	127	Pfam	PF17906	HTH domain in Mos1 transposase	37	80	0.0013	T	23-10-2024	IPR041426	Mos1 transposase, HTH domain	-	-
TRINITY_DN3869_c0_g1_i6.p2	a41240960f79b8dc7137e0a866c8b93a	127	Pfam	PF17906	HTH domain in Mos1 transposase	37	80	0.0013	T	23-10-2024	IPR041426	Mos1 transposase, HTH domain	-	-
TRINITY_DN58344_c0_g1_i1.p1	20579e39244f9ebef4a7985e68e0b9ec	124	Pfam	PF00084	Sushi repeat (SCR repeat)	48	110	0.0028	T	23-10-2024	IPR000436	Sushi/SCR/CCP domain	-	-
TRINITY_DN3424_c0_g1_i1.p1	a72e7a26a0a5be35d2302ba16d255035	190	Pfam	PF07086	Jagunal, ER re-organisation during oogenesis	1	185	4.1e-63	T	23-10-2024	IPR009787	Protein jagunal	-	-
TRINITY_DN54782_c0_g1_i1.p1	a72e7a26a0a5be35d2302ba16d255035	190	Pfam	PF07086	Jagunal, ER re-organisation during oogenesis	1	185	4.1e-63	T	23-10-2024	IPR009787	Protein jagunal	-	-
TRINITY_DN91123_c0_g1_i1.p1	8d21843f1c1285f409ea1d3de19d7ef6	655	Pfam	PF21257	ASH2, PHD zinc finger	142	193	1.9e-16	T	23-10-2024	IPR049455	Set1/Ash2 histone methyltransferase complex subunit ASH2-like, PHD zinc finger	-	-
TRINITY_DN91123_c0_g1_i1.p1	8d21843f1c1285f409ea1d3de19d7ef6	655	Pfam	PF21198	Set1/Ash2 histone methyltransferase complex subunit ASH2-like, WH	196	295	4.5e-37	T	23-10-2024	IPR053835	Set1/Ash2 histone methyltransferase complex subunit ASH2-like, winged-helix	-	-
TRINITY_DN91123_c0_g1_i1.p1	8d21843f1c1285f409ea1d3de19d7ef6	655	Pfam	PF00622	SPRY domain	448	520	0.0084	T	23-10-2024	IPR003877	SPRY domain	-	-
TRINITY_DN38124_c0_g1_i1.p1	8d21843f1c1285f409ea1d3de19d7ef6	655	Pfam	PF21257	ASH2, PHD zinc finger	142	193	1.9e-16	T	23-10-2024	IPR049455	Set1/Ash2 histone methyltransferase complex subunit ASH2-like, PHD zinc finger	-	-
TRINITY_DN38124_c0_g1_i1.p1	8d21843f1c1285f409ea1d3de19d7ef6	655	Pfam	PF21198	Set1/Ash2 histone methyltransferase complex subunit ASH2-like, WH	196	295	4.5e-37	T	23-10-2024	IPR053835	Set1/Ash2 histone methyltransferase complex subunit ASH2-like, winged-helix	-	-
TRINITY_DN38124_c0_g1_i1.p1	8d21843f1c1285f409ea1d3de19d7ef6	655	Pfam	PF00622	SPRY domain	448	520	0.0084	T	23-10-2024	IPR003877	SPRY domain	-	-
TRINITY_DN9483_c0_g1_i19.p1	2729527b12c0b5caf56c0f435e9d2dbc	246	Pfam	PF09788	Transmembrane protein 55A	7	240	4.3e-79	T	23-10-2024	IPR019178	Phosphatidylinositol 4,5-bisphosphate 4-phosphatase	-	-
TRINITY_DN9483_c0_g1_i2.p1	2729527b12c0b5caf56c0f435e9d2dbc	246	Pfam	PF09788	Transmembrane protein 55A	7	240	4.3e-79	T	23-10-2024	IPR019178	Phosphatidylinositol 4,5-bisphosphate 4-phosphatase	-	-
TRINITY_DN9483_c0_g1_i16.p1	2729527b12c0b5caf56c0f435e9d2dbc	246	Pfam	PF09788	Transmembrane protein 55A	7	240	4.3e-79	T	23-10-2024	IPR019178	Phosphatidylinositol 4,5-bisphosphate 4-phosphatase	-	-
TRINITY_DN3958_c0_g1_i4.p1	bea6c60202d214e2a5c25933e0b14689	609	Pfam	PF15693	Mediator complex subunit 26 C-terminal	554	605	4e-05	T	23-10-2024	IPR031416	Mediator complex subunit 26, C-terminal domain	-	-
TRINITY_DN3958_c0_g1_i4.p1	bea6c60202d214e2a5c25933e0b14689	609	Pfam	PF08711	TFIIS helical bundle-like domain	30	80	6.8e-11	T	23-10-2024	IPR017923	Transcription factor IIS, N-terminal	-	-
TRINITY_DN3958_c0_g1_i1.p1	bea6c60202d214e2a5c25933e0b14689	609	Pfam	PF15693	Mediator complex subunit 26 C-terminal	554	605	4e-05	T	23-10-2024	IPR031416	Mediator complex subunit 26, C-terminal domain	-	-
TRINITY_DN3958_c0_g1_i1.p1	bea6c60202d214e2a5c25933e0b14689	609	Pfam	PF08711	TFIIS helical bundle-like domain	30	80	6.8e-11	T	23-10-2024	IPR017923	Transcription factor IIS, N-terminal	-	-
TRINITY_DN3958_c0_g1_i3.p1	bea6c60202d214e2a5c25933e0b14689	609	Pfam	PF15693	Mediator complex subunit 26 C-terminal	554	605	4e-05	T	23-10-2024	IPR031416	Mediator complex subunit 26, C-terminal domain	-	-
TRINITY_DN3958_c0_g1_i3.p1	bea6c60202d214e2a5c25933e0b14689	609	Pfam	PF08711	TFIIS helical bundle-like domain	30	80	6.8e-11	T	23-10-2024	IPR017923	Transcription factor IIS, N-terminal	-	-
TRINITY_DN3272_c0_g1_i17.p1	2b04819f5ffb19625d09075ea2f800d1	635	Pfam	PF03416	Peptidase family C54	476	570	1e-25	T	23-10-2024	IPR046792	Peptidase C54, catalytic domain	-	-
TRINITY_DN3272_c0_g1_i17.p1	2b04819f5ffb19625d09075ea2f800d1	635	Pfam	PF03416	Peptidase family C54	114	274	2.1e-52	T	23-10-2024	IPR046792	Peptidase C54, catalytic domain	-	-
TRINITY_DN6308_c0_g3_i2.p2	ccb09fab4594e245def764669c480542	409	Pfam	PF00689	Cation transporting ATPase, C-terminus	185	394	1.6e-36	T	23-10-2024	IPR006068	Cation-transporting P-type ATPase, C-terminal	-	-
TRINITY_DN61030_c0_g1_i1.p1	94cf26569dc8f42c9f256ea9c3969c4f	302	Pfam	PF00514	Armadillo/beta-catenin-like repeat	268	296	0.68	T	23-10-2024	IPR000225	Armadillo	-	-
TRINITY_DN16143_c0_g2_i1.p1	414a130df34c89943f65995d5f5eaf9a	322	Pfam	PF00531	Death domain	241	301	2.2e-10	T	23-10-2024	IPR000488	Death domain	-	-
TRINITY_DN16143_c0_g4_i1.p1	414a130df34c89943f65995d5f5eaf9a	322	Pfam	PF00531	Death domain	241	301	2.2e-10	T	23-10-2024	IPR000488	Death domain	-	-
TRINITY_DN46943_c1_g1_i1.p1	c2926fe3c81370fde6cc5f913df694ee	358	Pfam	PF00415	Regulator of chromosome condensation (RCC1) repeat	294	340	6.6e-06	T	23-10-2024	IPR000408	Regulator of chromosome condensation, RCC1	-	-
TRINITY_DN46943_c1_g1_i1.p1	c2926fe3c81370fde6cc5f913df694ee	358	Pfam	PF00069	Protein kinase domain	52	148	2.6e-17	T	23-10-2024	IPR000719	Protein kinase domain	-	-
TRINITY_DN58844_c0_g1_i1.p1	6304f26b74694f895674025b91a94235	124	Pfam	PF00628	PHD-finger	5	52	0.093	T	23-10-2024	IPR019787	Zinc finger, PHD-finger	-	-
TRINITY_DN29820_c0_g1_i1.p1	82e693428dca4719f8f31d491eb551b5	255	Pfam	PF06916	FAM210A/B-like domain	140	226	1.5e-22	T	23-10-2024	IPR009688	Protein FAM210A/B-like domain	-	-
TRINITY_DN11605_c1_g1_i1.p1	b06937bf09966f96a2dd8ce6a87501b3	1119	Pfam	PF02985	HEAT repeat	904	933	0.22	T	23-10-2024	IPR000357	HEAT repeat	-	-
TRINITY_DN3621_c0_g2_i8.p1	184c6338fff4c28266a4d2715049598c	241	Pfam	PF00169	PH domain	8	102	1.2e-06	T	23-10-2024	IPR001849	Pleckstrin homology domain	-	-
TRINITY_DN3621_c0_g1_i10.p1	184c6338fff4c28266a4d2715049598c	241	Pfam	PF00169	PH domain	8	102	1.2e-06	T	23-10-2024	IPR001849	Pleckstrin homology domain	-	-
TRINITY_DN3621_c0_g1_i18.p2	184c6338fff4c28266a4d2715049598c	241	Pfam	PF00169	PH domain	8	102	1.2e-06	T	23-10-2024	IPR001849	Pleckstrin homology domain	-	-
TRINITY_DN3621_c0_g1_i8.p3	184c6338fff4c28266a4d2715049598c	241	Pfam	PF00169	PH domain	8	102	1.2e-06	T	23-10-2024	IPR001849	Pleckstrin homology domain	-	-
TRINITY_DN3621_c0_g1_i5.p4	184c6338fff4c28266a4d2715049598c	241	Pfam	PF00169	PH domain	8	102	1.2e-06	T	23-10-2024	IPR001849	Pleckstrin homology domain	-	-
TRINITY_DN3621_c0_g1_i7.p3	184c6338fff4c28266a4d2715049598c	241	Pfam	PF00169	PH domain	8	102	1.2e-06	T	23-10-2024	IPR001849	Pleckstrin homology domain	-	-
TRINITY_DN71922_c0_g1_i1.p1	eb996302f91cec55169db495790a779f	146	Pfam	PF12796	Ankyrin repeats (3 copies)	73	146	3.1e-10	T	23-10-2024	IPR002110	Ankyrin repeat	-	-
TRINITY_DN2039_c0_g1_i15.p1	bc2cbb872855470c2080039d8150cda1	601	Pfam	PF11262	Transcription factor/nuclear export subunit protein 2	5	267	7.7e-91	T	23-10-2024	IPR021418	THO complex, subunitTHOC2, C-terminal	-	-
TRINITY_DN2039_c0_g1_i12.p1	bc2cbb872855470c2080039d8150cda1	601	Pfam	PF11262	Transcription factor/nuclear export subunit protein 2	5	267	7.7e-91	T	23-10-2024	IPR021418	THO complex, subunitTHOC2, C-terminal	-	-
TRINITY_DN5127_c0_g1_i3.p1	d304c7a9a46ac55b95f7cdfeca975a60	518	Pfam	PF03015	Male sterility protein	361	453	2.4e-31	T	23-10-2024	IPR033640	Fatty acyl-CoA reductase, C-terminal	-	-
TRINITY_DN5127_c0_g1_i3.p1	d304c7a9a46ac55b95f7cdfeca975a60	518	Pfam	PF07993	Male sterility protein	20	290	2.2e-78	T	23-10-2024	IPR013120	Fatty acyl-coenzyme A reductase-like, NAD-binding domain	-	-
TRINITY_DN5127_c0_g1_i2.p1	d304c7a9a46ac55b95f7cdfeca975a60	518	Pfam	PF03015	Male sterility protein	361	453	2.4e-31	T	23-10-2024	IPR033640	Fatty acyl-CoA reductase, C-terminal	-	-
TRINITY_DN5127_c0_g1_i2.p1	d304c7a9a46ac55b95f7cdfeca975a60	518	Pfam	PF07993	Male sterility protein	20	290	2.2e-78	T	23-10-2024	IPR013120	Fatty acyl-coenzyme A reductase-like, NAD-binding domain	-	-
TRINITY_DN5127_c0_g2_i4.p1	d304c7a9a46ac55b95f7cdfeca975a60	518	Pfam	PF03015	Male sterility protein	361	453	2.4e-31	T	23-10-2024	IPR033640	Fatty acyl-CoA reductase, C-terminal	-	-
TRINITY_DN5127_c0_g2_i4.p1	d304c7a9a46ac55b95f7cdfeca975a60	518	Pfam	PF07993	Male sterility protein	20	290	2.2e-78	T	23-10-2024	IPR013120	Fatty acyl-coenzyme A reductase-like, NAD-binding domain	-	-
TRINITY_DN394_c0_g1_i8.p1	a4e9297396d1f94d7166a028ba22f332	149	Pfam	PF00096	Zinc finger, C2H2 type	27	49	0.0065	T	23-10-2024	IPR013087	Zinc finger C2H2-type	-	-
TRINITY_DN394_c0_g1_i8.p1	a4e9297396d1f94d7166a028ba22f332	149	Pfam	PF00096	Zinc finger, C2H2 type	1	21	0.92	T	23-10-2024	IPR013087	Zinc finger C2H2-type	-	-
TRINITY_DN394_c0_g1_i8.p1	a4e9297396d1f94d7166a028ba22f332	149	Pfam	PF00096	Zinc finger, C2H2 type	55	77	2.5	T	23-10-2024	IPR013087	Zinc finger C2H2-type	-	-
TRINITY_DN394_c0_g1_i8.p1	a4e9297396d1f94d7166a028ba22f332	149	Pfam	PF00096	Zinc finger, C2H2 type	83	105	0.029	T	23-10-2024	IPR013087	Zinc finger C2H2-type	-	-
TRINITY_DN394_c0_g1_i8.p1	a4e9297396d1f94d7166a028ba22f332	149	Pfam	PF00096	Zinc finger, C2H2 type	111	133	0.15	T	23-10-2024	IPR013087	Zinc finger C2H2-type	-	-
TRINITY_DN7889_c0_g1_i4.p2	ec1902a5b52d4892881a0209bd7b7d13	165	Pfam	PF01431	Peptidase family M13	1	163	4e-39	T	23-10-2024	IPR018497	Peptidase M13, C-terminal domain	-	-
TRINITY_DN7889_c0_g1_i3.p2	ec1902a5b52d4892881a0209bd7b7d13	165	Pfam	PF01431	Peptidase family M13	1	163	4e-39	T	23-10-2024	IPR018497	Peptidase M13, C-terminal domain	-	-
TRINITY_DN7889_c0_g1_i7.p2	ec1902a5b52d4892881a0209bd7b7d13	165	Pfam	PF01431	Peptidase family M13	1	163	4e-39	T	23-10-2024	IPR018497	Peptidase M13, C-terminal domain	-	-
TRINITY_DN7889_c0_g1_i1.p2	ec1902a5b52d4892881a0209bd7b7d13	165	Pfam	PF01431	Peptidase family M13	1	163	4e-39	T	23-10-2024	IPR018497	Peptidase M13, C-terminal domain	-	-
TRINITY_DN7889_c0_g1_i10.p2	ec1902a5b52d4892881a0209bd7b7d13	165	Pfam	PF01431	Peptidase family M13	1	163	4e-39	T	23-10-2024	IPR018497	Peptidase M13, C-terminal domain	-	-
TRINITY_DN7889_c0_g1_i2.p2	ec1902a5b52d4892881a0209bd7b7d13	165	Pfam	PF01431	Peptidase family M13	1	163	4e-39	T	23-10-2024	IPR018497	Peptidase M13, C-terminal domain	-	-
TRINITY_DN7889_c0_g1_i5.p2	ec1902a5b52d4892881a0209bd7b7d13	165	Pfam	PF01431	Peptidase family M13	1	163	4e-39	T	23-10-2024	IPR018497	Peptidase M13, C-terminal domain	-	-
TRINITY_DN7889_c0_g1_i6.p2	ec1902a5b52d4892881a0209bd7b7d13	165	Pfam	PF01431	Peptidase family M13	1	163	4e-39	T	23-10-2024	IPR018497	Peptidase M13, C-terminal domain	-	-
TRINITY_DN3940_c0_g1_i43.p1	453b27c9b61ce9e98fc992d573ed0098	641	Pfam	PF10408	Ubiquitin elongating factor core	118	639	4.9e-162	T	23-10-2024	IPR019474	Ubiquitin conjugation factor E4, core	-	-
TRINITY_DN3940_c0_g1_i53.p1	453b27c9b61ce9e98fc992d573ed0098	641	Pfam	PF10408	Ubiquitin elongating factor core	118	639	4.9e-162	T	23-10-2024	IPR019474	Ubiquitin conjugation factor E4, core	-	-
TRINITY_DN3940_c0_g1_i23.p1	453b27c9b61ce9e98fc992d573ed0098	641	Pfam	PF10408	Ubiquitin elongating factor core	118	639	4.9e-162	T	23-10-2024	IPR019474	Ubiquitin conjugation factor E4, core	-	-
TRINITY_DN3940_c0_g1_i63.p2	453b27c9b61ce9e98fc992d573ed0098	641	Pfam	PF10408	Ubiquitin elongating factor core	118	639	4.9e-162	T	23-10-2024	IPR019474	Ubiquitin conjugation factor E4, core	-	-
TRINITY_DN3940_c0_g1_i38.p1	453b27c9b61ce9e98fc992d573ed0098	641	Pfam	PF10408	Ubiquitin elongating factor core	118	639	4.9e-162	T	23-10-2024	IPR019474	Ubiquitin conjugation factor E4, core	-	-
TRINITY_DN3940_c0_g1_i61.p2	453b27c9b61ce9e98fc992d573ed0098	641	Pfam	PF10408	Ubiquitin elongating factor core	118	639	4.9e-162	T	23-10-2024	IPR019474	Ubiquitin conjugation factor E4, core	-	-
TRINITY_DN3940_c0_g1_i3.p2	453b27c9b61ce9e98fc992d573ed0098	641	Pfam	PF10408	Ubiquitin elongating factor core	118	639	4.9e-162	T	23-10-2024	IPR019474	Ubiquitin conjugation factor E4, core	-	-
TRINITY_DN3940_c0_g1_i47.p2	453b27c9b61ce9e98fc992d573ed0098	641	Pfam	PF10408	Ubiquitin elongating factor core	118	639	4.9e-162	T	23-10-2024	IPR019474	Ubiquitin conjugation factor E4, core	-	-
TRINITY_DN74046_c0_g1_i1.p1	b89207e372f03304a67f6c025a2481d3	105	Pfam	PF18385	T-lymphoma invasion and metastasis CC-Ex domain	1	73	6e-32	T	23-10-2024	IPR040655	TIAM1, CC-Ex domain	-	-
TRINITY_DN988_c0_g1_i7.p2	4689ef86301b8bbc1b2155ad9c70fff5	1174	Pfam	PF15410	Pleckstrin homology domain	1030	1134	5.5e-19	T	23-10-2024	IPR041681	Pleckstrin homology domain 9	-	-
TRINITY_DN988_c0_g1_i7.p2	4689ef86301b8bbc1b2155ad9c70fff5	1174	Pfam	PF00435	Spectrin repeat	383	486	1.1e-17	T	23-10-2024	IPR002017	Spectrin repeat	-	-
TRINITY_DN988_c0_g1_i7.p2	4689ef86301b8bbc1b2155ad9c70fff5	1174	Pfam	PF00435	Spectrin repeat	66	166	4.4e-13	T	23-10-2024	IPR002017	Spectrin repeat	-	-
TRINITY_DN988_c0_g1_i7.p2	4689ef86301b8bbc1b2155ad9c70fff5	1174	Pfam	PF00435	Spectrin repeat	702	804	1.2e-16	T	23-10-2024	IPR002017	Spectrin repeat	-	-
TRINITY_DN988_c0_g1_i7.p2	4689ef86301b8bbc1b2155ad9c70fff5	1174	Pfam	PF00435	Spectrin repeat	172	273	3e-12	T	23-10-2024	IPR002017	Spectrin repeat	-	-
TRINITY_DN988_c0_g1_i7.p2	4689ef86301b8bbc1b2155ad9c70fff5	1174	Pfam	PF00435	Spectrin repeat	277	380	1.7e-22	T	23-10-2024	IPR002017	Spectrin repeat	-	-
TRINITY_DN988_c0_g1_i7.p2	4689ef86301b8bbc1b2155ad9c70fff5	1174	Pfam	PF00435	Spectrin repeat	596	698	1.6e-14	T	23-10-2024	IPR002017	Spectrin repeat	-	-
TRINITY_DN988_c0_g1_i7.p2	4689ef86301b8bbc1b2155ad9c70fff5	1174	Pfam	PF00435	Spectrin repeat	490	591	5.9e-15	T	23-10-2024	IPR002017	Spectrin repeat	-	-
TRINITY_DN988_c0_g1_i7.p2	4689ef86301b8bbc1b2155ad9c70fff5	1174	Pfam	PF00435	Spectrin repeat	808	887	1.6e-08	T	23-10-2024	IPR002017	Spectrin repeat	-	-
TRINITY_DN7285_c0_g1_i3.p2	03e2d3bd9304a9e8ab1851e8f306bce9	173	Pfam	PF01602	Adaptin N terminal region	6	165	5.5e-36	T	23-10-2024	IPR002553	Clathrin/coatomer adaptor, adaptin-like, N-terminal	-	-
TRINITY_DN3624_c0_g2_i3.p1	c9e65a1ea531862002f5beaff287f113	121	Pfam	PF01663	Type I phosphodiesterase / nucleotide pyrophosphatase	43	98	1e-10	T	23-10-2024	IPR002591	Type I phosphodiesterase/nucleotide pyrophosphatase/phosphate transferase	-	-
TRINITY_DN2909_c0_g2_i6.p1	ba2e2c05dab6d06ced303bc9c3af344e	525	Pfam	PF01417	ENTH domain	18	140	3.6e-49	T	23-10-2024	IPR013809	ENTH domain	-	-
TRINITY_DN87984_c0_g1_i1.p1	a25fbf73ee862afa43bad8c15b6604b1	1155	Pfam	PF04563	RNA polymerase beta subunit	38	415	3.8e-31	T	23-10-2024	IPR007644	RNA polymerase, beta subunit, protrusion	-	-
TRINITY_DN87984_c0_g1_i1.p1	a25fbf73ee862afa43bad8c15b6604b1	1155	Pfam	PF00562	RNA polymerase Rpb2, domain 6	676	1046	2.2e-118	T	23-10-2024	IPR007120	DNA-directed RNA polymerase, subunit 2, hybrid-binding domain	-	-
TRINITY_DN87984_c0_g1_i1.p1	a25fbf73ee862afa43bad8c15b6604b1	1155	Pfam	PF04561	RNA polymerase Rpb2, domain 2	187	376	0.033	T	23-10-2024	IPR007642	RNA polymerase Rpb2, domain 2	-	-
TRINITY_DN87984_c0_g1_i1.p1	a25fbf73ee862afa43bad8c15b6604b1	1155	Pfam	PF06883	RNA polymerase I, Rpa2 specific domain	568	626	2.1e-18	T	23-10-2024	IPR009674	DNA-directed RNA polymerase I subunit RPA2, domain 4	-	-
TRINITY_DN87984_c0_g1_i1.p1	a25fbf73ee862afa43bad8c15b6604b1	1155	Pfam	PF04560	RNA polymerase Rpb2, domain 7	1048	1153	4.6e-16	T	23-10-2024	IPR007641	RNA polymerase Rpb2, domain 7	-	-
TRINITY_DN87984_c0_g1_i1.p1	a25fbf73ee862afa43bad8c15b6604b1	1155	Pfam	PF04565	RNA polymerase Rpb2, domain 3	460	525	1.7e-24	T	23-10-2024	IPR007645	RNA polymerase Rpb2, domain 3	-	-
TRINITY_DN9671_c0_g1_i1.p1	a25fbf73ee862afa43bad8c15b6604b1	1155	Pfam	PF04563	RNA polymerase beta subunit	38	415	3.8e-31	T	23-10-2024	IPR007644	RNA polymerase, beta subunit, protrusion	-	-
TRINITY_DN9671_c0_g1_i1.p1	a25fbf73ee862afa43bad8c15b6604b1	1155	Pfam	PF00562	RNA polymerase Rpb2, domain 6	676	1046	2.2e-118	T	23-10-2024	IPR007120	DNA-directed RNA polymerase, subunit 2, hybrid-binding domain	-	-
TRINITY_DN9671_c0_g1_i1.p1	a25fbf73ee862afa43bad8c15b6604b1	1155	Pfam	PF04561	RNA polymerase Rpb2, domain 2	187	376	0.033	T	23-10-2024	IPR007642	RNA polymerase Rpb2, domain 2	-	-
TRINITY_DN9671_c0_g1_i1.p1	a25fbf73ee862afa43bad8c15b6604b1	1155	Pfam	PF06883	RNA polymerase I, Rpa2 specific domain	568	626	2.1e-18	T	23-10-2024	IPR009674	DNA-directed RNA polymerase I subunit RPA2, domain 4	-	-
TRINITY_DN9671_c0_g1_i1.p1	a25fbf73ee862afa43bad8c15b6604b1	1155	Pfam	PF04560	RNA polymerase Rpb2, domain 7	1048	1153	4.6e-16	T	23-10-2024	IPR007641	RNA polymerase Rpb2, domain 7	-	-
TRINITY_DN9671_c0_g1_i1.p1	a25fbf73ee862afa43bad8c15b6604b1	1155	Pfam	PF04565	RNA polymerase Rpb2, domain 3	460	525	1.7e-24	T	23-10-2024	IPR007645	RNA polymerase Rpb2, domain 3	-	-
TRINITY_DN986_c0_g2_i7.p1	99a50556b1e0fada9a7133fc961a1164	186	Pfam	PF00105	Zinc finger, C4 type (two domains)	17	86	1.1e-28	T	23-10-2024	IPR001628	Zinc finger, nuclear hormone receptor-type	-	-
TRINITY_DN2437_c0_g2_i3.p1	d411f05fc9c5a94a6350b08603248ddf	542	Pfam	PF16367	RNA recognition motif	296	389	4.2e-29	T	23-10-2024	IPR000504	RNA recognition motif domain	-	-
TRINITY_DN2437_c0_g2_i3.p1	d411f05fc9c5a94a6350b08603248ddf	542	Pfam	PF16368	Cytoplasmic polyadenylation element-binding protein 1 N-terminus	27	293	3.8e-23	T	23-10-2024	IPR032292	Cytoplasmic polyadenylation element-binding protein 1, N-terminal	-	-
TRINITY_DN2437_c0_g2_i3.p1	d411f05fc9c5a94a6350b08603248ddf	542	Pfam	PF16366	Cytoplasmic polyadenylation element-binding protein ZZ domain	481	538	8.5e-26	T	23-10-2024	IPR032296	Cytoplasmic polyadenylation element-binding protein, ZZ domain	-	-
TRINITY_DN2437_c0_g2_i2.p1	d411f05fc9c5a94a6350b08603248ddf	542	Pfam	PF16367	RNA recognition motif	296	389	4.2e-29	T	23-10-2024	IPR000504	RNA recognition motif domain	-	-
TRINITY_DN2437_c0_g2_i2.p1	d411f05fc9c5a94a6350b08603248ddf	542	Pfam	PF16368	Cytoplasmic polyadenylation element-binding protein 1 N-terminus	27	293	3.8e-23	T	23-10-2024	IPR032292	Cytoplasmic polyadenylation element-binding protein 1, N-terminal	-	-
TRINITY_DN2437_c0_g2_i2.p1	d411f05fc9c5a94a6350b08603248ddf	542	Pfam	PF16366	Cytoplasmic polyadenylation element-binding protein ZZ domain	481	538	8.5e-26	T	23-10-2024	IPR032296	Cytoplasmic polyadenylation element-binding protein, ZZ domain	-	-
TRINITY_DN2437_c0_g1_i1.p1	d411f05fc9c5a94a6350b08603248ddf	542	Pfam	PF16367	RNA recognition motif	296	389	4.2e-29	T	23-10-2024	IPR000504	RNA recognition motif domain	-	-
TRINITY_DN2437_c0_g1_i1.p1	d411f05fc9c5a94a6350b08603248ddf	542	Pfam	PF16368	Cytoplasmic polyadenylation element-binding protein 1 N-terminus	27	293	3.8e-23	T	23-10-2024	IPR032292	Cytoplasmic polyadenylation element-binding protein 1, N-terminal	-	-
TRINITY_DN2437_c0_g1_i1.p1	d411f05fc9c5a94a6350b08603248ddf	542	Pfam	PF16366	Cytoplasmic polyadenylation element-binding protein ZZ domain	481	538	8.5e-26	T	23-10-2024	IPR032296	Cytoplasmic polyadenylation element-binding protein, ZZ domain	-	-
TRINITY_DN2437_c0_g1_i3.p1	d411f05fc9c5a94a6350b08603248ddf	542	Pfam	PF16367	RNA recognition motif	296	389	4.2e-29	T	23-10-2024	IPR000504	RNA recognition motif domain	-	-
TRINITY_DN2437_c0_g1_i3.p1	d411f05fc9c5a94a6350b08603248ddf	542	Pfam	PF16368	Cytoplasmic polyadenylation element-binding protein 1 N-terminus	27	293	3.8e-23	T	23-10-2024	IPR032292	Cytoplasmic polyadenylation element-binding protein 1, N-terminal	-	-
TRINITY_DN2437_c0_g1_i3.p1	d411f05fc9c5a94a6350b08603248ddf	542	Pfam	PF16366	Cytoplasmic polyadenylation element-binding protein ZZ domain	481	538	8.5e-26	T	23-10-2024	IPR032296	Cytoplasmic polyadenylation element-binding protein, ZZ domain	-	-
TRINITY_DN6012_c0_g1_i5.p1	c56007b0cd21371897d63a6b44bd800a	528	Pfam	PF01302	CAP-Gly domain	396	458	6.2e-21	T	23-10-2024	IPR000938	CAP Gly-rich domain	-	-
TRINITY_DN6012_c0_g1_i5.p1	c56007b0cd21371897d63a6b44bd800a	528	Pfam	PF01302	CAP-Gly domain	279	342	1.9e-19	T	23-10-2024	IPR000938	CAP Gly-rich domain	-	-
TRINITY_DN6012_c0_g1_i5.p1	c56007b0cd21371897d63a6b44bd800a	528	Pfam	PF12796	Ankyrin repeats (3 copies)	127	215	2e-10	T	23-10-2024	IPR002110	Ankyrin repeat	-	-
TRINITY_DN72724_c0_g1_i1.p1	7f2ca213d740751b8c879eb45ea84529	221	Pfam	PF00067	Cytochrome P450	6	221	7.6e-59	T	23-10-2024	IPR001128	Cytochrome P450	-	-
TRINITY_DN71_c0_g1_i4.p4	c55f253a7fc3484cf697ebcbd844d516	105	Pfam	PF02790	Cytochrome C oxidase subunit II, transmembrane domain	3	83	1.6e-21	T	23-10-2024	IPR011759	Cytochrome C oxidase subunit II, transmembrane domain	-	-
TRINITY_DN71_c0_g1_i6.p4	c55f253a7fc3484cf697ebcbd844d516	105	Pfam	PF02790	Cytochrome C oxidase subunit II, transmembrane domain	3	83	1.6e-21	T	23-10-2024	IPR011759	Cytochrome C oxidase subunit II, transmembrane domain	-	-
TRINITY_DN20_c0_g1_i3.p3	c55f253a7fc3484cf697ebcbd844d516	105	Pfam	PF02790	Cytochrome C oxidase subunit II, transmembrane domain	3	83	1.6e-21	T	23-10-2024	IPR011759	Cytochrome C oxidase subunit II, transmembrane domain	-	-
TRINITY_DN71157_c0_g1_i2.p1	5f4a1ca3b3251521c763d44b6b33ff6a	410	Pfam	PF00170	bZIP transcription factor	350	406	1.8e-14	T	23-10-2024	IPR004827	Basic-leucine zipper domain	-	-
TRINITY_DN71157_c0_g1_i2.p1	5f4a1ca3b3251521c763d44b6b33ff6a	410	Pfam	PF02173	pKID domain	174	204	1e-11	T	23-10-2024	IPR003102	Cyclic AMP-responsive element-binding protein 1-like, pKID	-	-
TRINITY_DN52820_c0_g1_i2.p1	5f4a1ca3b3251521c763d44b6b33ff6a	410	Pfam	PF00170	bZIP transcription factor	350	406	1.8e-14	T	23-10-2024	IPR004827	Basic-leucine zipper domain	-	-
TRINITY_DN52820_c0_g1_i2.p1	5f4a1ca3b3251521c763d44b6b33ff6a	410	Pfam	PF02173	pKID domain	174	204	1e-11	T	23-10-2024	IPR003102	Cyclic AMP-responsive element-binding protein 1-like, pKID	-	-
TRINITY_DN3173_c0_g2_i8.p1	d9ce7d11a976bff9c504882d47a322ec	541	Pfam	PF00060	Ligand-gated ion channel	312	472	4.3e-42	T	23-10-2024	IPR001320	Ionotropic glutamate receptor, C-terminal	-	-
TRINITY_DN3173_c0_g2_i8.p1	d9ce7d11a976bff9c504882d47a322ec	541	Pfam	PF01094	Receptor family ligand binding region	1	149	4.8e-12	T	23-10-2024	IPR001828	Receptor, ligand binding region	-	-
TRINITY_DN3173_c0_g2_i8.p1	d9ce7d11a976bff9c504882d47a322ec	541	Pfam	PF10613	Ligated ion channel L-glutamate- and glycine-binding site	184	297	2e-42	T	23-10-2024	IPR019594	Ionotropic glutamate receptor, L-glutamate and glycine-binding domain	-	-
TRINITY_DN3173_c0_g2_i6.p1	d9ce7d11a976bff9c504882d47a322ec	541	Pfam	PF00060	Ligand-gated ion channel	312	472	4.3e-42	T	23-10-2024	IPR001320	Ionotropic glutamate receptor, C-terminal	-	-
TRINITY_DN3173_c0_g2_i6.p1	d9ce7d11a976bff9c504882d47a322ec	541	Pfam	PF01094	Receptor family ligand binding region	1	149	4.8e-12	T	23-10-2024	IPR001828	Receptor, ligand binding region	-	-
TRINITY_DN3173_c0_g2_i6.p1	d9ce7d11a976bff9c504882d47a322ec	541	Pfam	PF10613	Ligated ion channel L-glutamate- and glycine-binding site	184	297	2e-42	T	23-10-2024	IPR019594	Ionotropic glutamate receptor, L-glutamate and glycine-binding domain	-	-
TRINITY_DN9057_c0_g1_i17.p1	acc54366041f562b2436ca9e6aff15fa	886	Pfam	PF00069	Protein kinase domain	84	346	5.6e-58	T	23-10-2024	IPR000719	Protein kinase domain	-	-
TRINITY_DN9057_c0_g1_i3.p1	acc54366041f562b2436ca9e6aff15fa	886	Pfam	PF00069	Protein kinase domain	84	346	5.6e-58	T	23-10-2024	IPR000719	Protein kinase domain	-	-
TRINITY_DN9057_c0_g1_i20.p2	acc54366041f562b2436ca9e6aff15fa	886	Pfam	PF00069	Protein kinase domain	84	346	5.6e-58	T	23-10-2024	IPR000719	Protein kinase domain	-	-
TRINITY_DN56355_c0_g1_i1.p1	37c3a02d56199c171905095e99782670	119	Pfam	PF01575	MaoC like domain	38	112	2.7e-08	T	23-10-2024	IPR002539	MaoC-like dehydratase domain	-	-
TRINITY_DN4228_c2_g1_i2.p1	2c1c646ab28a1723ce38dbb0ace4f6a6	349	Pfam	PF04142	Nucleotide-sugar transporter	30	337	4.4e-120	T	23-10-2024	IPR007271	Nucleotide-sugar transporter	-	-
TRINITY_DN4228_c2_g2_i1.p1	2c1c646ab28a1723ce38dbb0ace4f6a6	349	Pfam	PF04142	Nucleotide-sugar transporter	30	337	4.4e-120	T	23-10-2024	IPR007271	Nucleotide-sugar transporter	-	-
TRINITY_DN2688_c0_g1_i2.p1	679c59687bdf0305bd72f10fe7f9bb26	540	Pfam	PF21282	APC1 beta sandwich domain	230	314	4.2e-27	T	23-10-2024	IPR048971	Anaphase-promoting complex subunit 1, beta-sandwich domain	-	-
TRINITY_DN2688_c0_g1_i2.p1	679c59687bdf0305bd72f10fe7f9bb26	540	Pfam	PF18122	Anaphase-promoting complex sub unit 1 C-terminal domain	352	498	1.9e-17	T	23-10-2024	IPR041221	Anaphase-promoting complex subunit 1, C-terminal	-	-
TRINITY_DN2990_c0_g2_i2.p1	b821ac4707f2a3ff5cd9e7f573dd167d	696	Pfam	PF00090	Thrombospondin type 1 domain	1	32	220	T	23-10-2024	IPR000884	Thrombospondin type-1 (TSP1) repeat	-	-
TRINITY_DN2990_c0_g2_i2.p1	b821ac4707f2a3ff5cd9e7f573dd167d	696	Pfam	PF00090	Thrombospondin type 1 domain	340	387	0.009	T	23-10-2024	IPR000884	Thrombospondin type-1 (TSP1) repeat	-	-
TRINITY_DN2990_c0_g2_i2.p1	b821ac4707f2a3ff5cd9e7f573dd167d	696	Pfam	PF00090	Thrombospondin type 1 domain	644	694	5.6e-05	T	23-10-2024	IPR000884	Thrombospondin type-1 (TSP1) repeat	-	-
TRINITY_DN2990_c0_g2_i2.p1	b821ac4707f2a3ff5cd9e7f573dd167d	696	Pfam	PF00090	Thrombospondin type 1 domain	226	272	1.5e-06	T	23-10-2024	IPR000884	Thrombospondin type-1 (TSP1) repeat	-	-
TRINITY_DN2990_c0_g2_i2.p1	b821ac4707f2a3ff5cd9e7f573dd167d	696	Pfam	PF00090	Thrombospondin type 1 domain	456	492	0.00076	T	23-10-2024	IPR000884	Thrombospondin type-1 (TSP1) repeat	-	-
TRINITY_DN2990_c0_g2_i2.p1	b821ac4707f2a3ff5cd9e7f573dd167d	696	Pfam	PF00090	Thrombospondin type 1 domain	401	443	45	T	23-10-2024	IPR000884	Thrombospondin type-1 (TSP1) repeat	-	-
TRINITY_DN2990_c0_g2_i2.p1	b821ac4707f2a3ff5cd9e7f573dd167d	696	Pfam	PF00014	Kunitz/Bovine pancreatic trypsin inhibitor domain	574	625	0.27	T	23-10-2024	IPR002223	Pancreatic trypsin inhibitor Kunitz domain	-	-
TRINITY_DN2990_c0_g2_i2.p1	b821ac4707f2a3ff5cd9e7f573dd167d	696	Pfam	PF19028	Spondin-like TSP1 domain	41	93	6.4e-08	T	23-10-2024	IPR044004	Spondin-like TSP1 domain	-	-
TRINITY_DN2990_c0_g2_i2.p1	b821ac4707f2a3ff5cd9e7f573dd167d	696	Pfam	PF19028	Spondin-like TSP1 domain	162	213	2e-10	T	23-10-2024	IPR044004	Spondin-like TSP1 domain	-	-
TRINITY_DN2990_c0_g2_i2.p1	b821ac4707f2a3ff5cd9e7f573dd167d	696	Pfam	PF19028	Spondin-like TSP1 domain	522	572	6.9e-09	T	23-10-2024	IPR044004	Spondin-like TSP1 domain	-	-
TRINITY_DN2990_c0_g2_i2.p1	b821ac4707f2a3ff5cd9e7f573dd167d	696	Pfam	PF19028	Spondin-like TSP1 domain	102	153	1.7e-10	T	23-10-2024	IPR044004	Spondin-like TSP1 domain	-	-
TRINITY_DN2990_c0_g2_i2.p1	b821ac4707f2a3ff5cd9e7f573dd167d	696	Pfam	PF19028	Spondin-like TSP1 domain	281	333	1.2e-10	T	23-10-2024	IPR044004	Spondin-like TSP1 domain	-	-
TRINITY_DN2887_c1_g2_i1.p1	a1cddf7964a4bf8f9fb299eb24a5faf4	211	Pfam	PF01431	Peptidase family M13	7	210	8.5e-70	T	23-10-2024	IPR018497	Peptidase M13, C-terminal domain	-	-
TRINITY_DN2772_c1_g1_i14.p1	eec6d9c01e39ec389eeadc56a57e504d	370	Pfam	PF00735	Septin	114	364	7.4e-93	T	23-10-2024	IPR030379	Septin-type guanine nucleotide-binding (G) domain	-	-
TRINITY_DN14657_c1_g1_i1.p1	54b388f38507cce2507e02a456156728	179	Pfam	PF01582	TIR domain	26	125	3.6e-13	T	23-10-2024	IPR000157	Toll/interleukin-1 receptor homology (TIR) domain	-	-
TRINITY_DN12728_c1_g1_i3.p2	00a9f2ee2d796aa9e1945912ba105847	360	Pfam	PF01593	Flavin containing amine oxidoreductase	21	338	1.3e-32	T	23-10-2024	IPR002937	Amine oxidase	-	-
TRINITY_DN6793_c0_g1_i17.p1	4d1905638948c0a9943767872574095e	450	Pfam	PF04906	Tweety	12	434	1.8e-99	T	23-10-2024	IPR006990	Tweety	-	-
TRINITY_DN6793_c0_g1_i12.p1	4d1905638948c0a9943767872574095e	450	Pfam	PF04906	Tweety	12	434	1.8e-99	T	23-10-2024	IPR006990	Tweety	-	-
TRINITY_DN8264_c0_g1_i1.p1	c3e75da01967777167698a8175fbfc2a	177	Pfam	PF00067	Cytochrome P450	54	174	1.8e-10	T	23-10-2024	IPR001128	Cytochrome P450	-	-
TRINITY_DN7545_c1_g1_i1.p1	4d276f8df795af32a0a2035065658943	195	Pfam	PF06951	Group XII secretory phospholipase A2 precursor (PLA2G12)	44	191	1.2e-30	T	23-10-2024	IPR010711	Group XII secretory phospholipase A2 precursor	-	-
TRINITY_DN783_c1_g1_i2.p1	4d276f8df795af32a0a2035065658943	195	Pfam	PF06951	Group XII secretory phospholipase A2 precursor (PLA2G12)	44	191	1.2e-30	T	23-10-2024	IPR010711	Group XII secretory phospholipase A2 precursor	-	-
TRINITY_DN90131_c0_g1_i2.p1	073a41477db42784ecb15abd9057871e	277	Pfam	PF00867	XPG I-region	60	144	4.8e-27	T	23-10-2024	IPR006086	XPG-I domain	-	-
TRINITY_DN1112_c0_g2_i4.p1	0c98bce6b319cf52a3c2d5563512c162	360	Pfam	PF18264	CXC domain	242	272	9e-07	T	23-10-2024	IPR041355	Pre-SET CXC domain	-	-
TRINITY_DN4341_c0_g1_i12.p2	773a4a1081d15303c2a34e22eeffb130	175	Pfam	PF01344	Kelch motif	18	65	1.2e-11	T	23-10-2024	IPR006652	Kelch repeat type 1	-	-
TRINITY_DN4341_c0_g1_i12.p2	773a4a1081d15303c2a34e22eeffb130	175	Pfam	PF01344	Kelch motif	114	158	4.7e-10	T	23-10-2024	IPR006652	Kelch repeat type 1	-	-
TRINITY_DN4341_c0_g1_i12.p2	773a4a1081d15303c2a34e22eeffb130	175	Pfam	PF01344	Kelch motif	67	111	1.2e-13	T	23-10-2024	IPR006652	Kelch repeat type 1	-	-
TRINITY_DN4341_c0_g1_i9.p1	773a4a1081d15303c2a34e22eeffb130	175	Pfam	PF01344	Kelch motif	18	65	1.2e-11	T	23-10-2024	IPR006652	Kelch repeat type 1	-	-
TRINITY_DN4341_c0_g1_i9.p1	773a4a1081d15303c2a34e22eeffb130	175	Pfam	PF01344	Kelch motif	114	158	4.7e-10	T	23-10-2024	IPR006652	Kelch repeat type 1	-	-
TRINITY_DN4341_c0_g1_i9.p1	773a4a1081d15303c2a34e22eeffb130	175	Pfam	PF01344	Kelch motif	67	111	1.2e-13	T	23-10-2024	IPR006652	Kelch repeat type 1	-	-
TRINITY_DN4341_c0_g1_i1.p2	773a4a1081d15303c2a34e22eeffb130	175	Pfam	PF01344	Kelch motif	18	65	1.2e-11	T	23-10-2024	IPR006652	Kelch repeat type 1	-	-
TRINITY_DN4341_c0_g1_i1.p2	773a4a1081d15303c2a34e22eeffb130	175	Pfam	PF01344	Kelch motif	114	158	4.7e-10	T	23-10-2024	IPR006652	Kelch repeat type 1	-	-
TRINITY_DN4341_c0_g1_i1.p2	773a4a1081d15303c2a34e22eeffb130	175	Pfam	PF01344	Kelch motif	67	111	1.2e-13	T	23-10-2024	IPR006652	Kelch repeat type 1	-	-
TRINITY_DN4341_c0_g1_i11.p2	773a4a1081d15303c2a34e22eeffb130	175	Pfam	PF01344	Kelch motif	18	65	1.2e-11	T	23-10-2024	IPR006652	Kelch repeat type 1	-	-
TRINITY_DN4341_c0_g1_i11.p2	773a4a1081d15303c2a34e22eeffb130	175	Pfam	PF01344	Kelch motif	114	158	4.7e-10	T	23-10-2024	IPR006652	Kelch repeat type 1	-	-
TRINITY_DN4341_c0_g1_i11.p2	773a4a1081d15303c2a34e22eeffb130	175	Pfam	PF01344	Kelch motif	67	111	1.2e-13	T	23-10-2024	IPR006652	Kelch repeat type 1	-	-
TRINITY_DN4341_c0_g1_i8.p2	773a4a1081d15303c2a34e22eeffb130	175	Pfam	PF01344	Kelch motif	18	65	1.2e-11	T	23-10-2024	IPR006652	Kelch repeat type 1	-	-
TRINITY_DN4341_c0_g1_i8.p2	773a4a1081d15303c2a34e22eeffb130	175	Pfam	PF01344	Kelch motif	114	158	4.7e-10	T	23-10-2024	IPR006652	Kelch repeat type 1	-	-
TRINITY_DN4341_c0_g1_i8.p2	773a4a1081d15303c2a34e22eeffb130	175	Pfam	PF01344	Kelch motif	67	111	1.2e-13	T	23-10-2024	IPR006652	Kelch repeat type 1	-	-
TRINITY_DN4341_c0_g1_i3.p1	773a4a1081d15303c2a34e22eeffb130	175	Pfam	PF01344	Kelch motif	18	65	1.2e-11	T	23-10-2024	IPR006652	Kelch repeat type 1	-	-
TRINITY_DN4341_c0_g1_i3.p1	773a4a1081d15303c2a34e22eeffb130	175	Pfam	PF01344	Kelch motif	114	158	4.7e-10	T	23-10-2024	IPR006652	Kelch repeat type 1	-	-
TRINITY_DN4341_c0_g1_i3.p1	773a4a1081d15303c2a34e22eeffb130	175	Pfam	PF01344	Kelch motif	67	111	1.2e-13	T	23-10-2024	IPR006652	Kelch repeat type 1	-	-
TRINITY_DN37844_c0_g1_i1.p2	8b9e4a6235e845e49a1c36d210d0aa70	268	Pfam	PF03177	Non-repetitive/WGA-negative nucleoporin C-terminal	10	241	2.1e-40	T	23-10-2024	IPR007187	Nucleoporin, Nup133/Nup155-like, C-terminal	-	-
TRINITY_DN19085_c0_g1_i3.p1	2bb90e0de62d1972c9c7eb2712f9d22f	318	Pfam	PF12483	E3 Ubiquitin ligase	76	220	7.4e-21	T	23-10-2024	IPR022170	E3 Ubiquitin ligase MUL1-like	-	-
TRINITY_DN19085_c0_g1_i3.p1	2bb90e0de62d1972c9c7eb2712f9d22f	318	Pfam	PF13920	Zinc finger, C3HC4 type (RING finger)	266	311	2e-09	T	23-10-2024	-	-	-	-
TRINITY_DN3300_c0_g1_i4.p1	af103819b12bb12606eb9cfa63848ca9	1102	Pfam	PF19056	WD40 repeated domain	792	1042	9.8e-42	T	23-10-2024	-	-	-	-
TRINITY_DN3300_c0_g1_i4.p1	af103819b12bb12606eb9cfa63848ca9	1102	Pfam	PF00621	RhoGEF domain	237	416	2.4e-41	T	23-10-2024	IPR000219	Dbl homology (DH) domain	-	-
TRINITY_DN3444_c0_g2_i4.p1	1a012a4c650cadd3cb2e9292c9e19373	177	Pfam	PF09468	Ydr279p protein family (RNase H2 complex component) wHTH domain	73	167	1.2e-06	T	23-10-2024	IPR019024	Ribonuclease H2 subunit B, wHTH domain	-	-
TRINITY_DN3444_c0_g2_i4.p1	1a012a4c650cadd3cb2e9292c9e19373	177	Pfam	PF17745	Ydr279p protein triple barrel domain	6	70	2.9e-06	T	23-10-2024	IPR041195	Rnh202, triple barrel domain	-	-
TRINITY_DN46762_c0_g1_i4.p1	ff8f04f659ade8e93ef7d33574101855	197	Pfam	PF13602	Zinc-binding dehydrogenase	43	183	2.5e-11	T	23-10-2024	-	-	-	-
TRINITY_DN1775_c0_g1_i11.p2	2f8d41b69a513707469afcaa010c6f49	140	Pfam	PF00781	Diacylglycerol kinase catalytic domain	2	93	9.1e-18	T	23-10-2024	IPR001206	Diacylglycerol kinase, catalytic domain	-	-
TRINITY_DN1775_c0_g1_i7.p3	2f8d41b69a513707469afcaa010c6f49	140	Pfam	PF00781	Diacylglycerol kinase catalytic domain	2	93	9.1e-18	T	23-10-2024	IPR001206	Diacylglycerol kinase, catalytic domain	-	-
TRINITY_DN2225_c0_g1_i2.p2	011e6890e550e600e8d53d6a3f8fc07c	555	Pfam	PF03028	Dynein heavy chain region D6 P-loop domain	1	51	1.5e-08	T	23-10-2024	IPR004273	Dynein heavy chain region D6 P-loop domain	-	-
TRINITY_DN2225_c0_g1_i2.p2	011e6890e550e600e8d53d6a3f8fc07c	555	Pfam	PF18199	Dynein heavy chain C-terminal domain	241	550	1.2e-50	T	23-10-2024	IPR041228	Dynein heavy chain, C-terminal domain	-	-
TRINITY_DN2225_c0_g1_i2.p2	011e6890e550e600e8d53d6a3f8fc07c	555	Pfam	PF18198	Dynein heavy chain AAA lid domain	83	234	2.5e-38	T	23-10-2024	IPR041658	Dynein heavy chain AAA lid domain	-	-
TRINITY_DN5928_c0_g2_i2.p1	fa1b93437aa4b6f53242bcd51921371e	259	Pfam	PF02518	Histidine kinase-, DNA gyrase B-, and HSP90-like ATPase	75	196	6.7e-10	T	23-10-2024	IPR003594	Histidine kinase/HSP90-like ATPase domain	-	-
TRINITY_DN3561_c0_g1_i1.p1	ec14a2ab3ce7a02f96e4940ca96b567f	314	Pfam	PF00076	RNA recognition motif	21	80	7.3e-06	T	23-10-2024	IPR000504	RNA recognition motif domain	-	-
TRINITY_DN3561_c0_g1_i1.p1	ec14a2ab3ce7a02f96e4940ca96b567f	314	Pfam	PF08075	NOPS (NUC059) domain	91	143	1.8e-20	T	23-10-2024	IPR012975	NOPS	-	-
TRINITY_DN6373_c0_g1_i6.p1	22e063247c9903fa5d655cb22d9c8d02	226	Pfam	PF09457	FIP domain	181	221	1e-12	T	23-10-2024	IPR019018	Rab-binding domain FIP-RBD	-	-
TRINITY_DN6373_c0_g2_i4.p1	22e063247c9903fa5d655cb22d9c8d02	226	Pfam	PF09457	FIP domain	181	221	1e-12	T	23-10-2024	IPR019018	Rab-binding domain FIP-RBD	-	-
TRINITY_DN40062_c0_g2_i2.p1	1e468b7ced0006ab90ed8a83e951da8f	208	Pfam	PF01966	HD domain	66	146	8.7e-08	T	23-10-2024	IPR006674	HD domain	-	-
TRINITY_DN1639_c0_g3_i1.p1	82917c63ef9f6fc5a1f58eeb79233610	1366	Pfam	PF13086	AAA domain	458	829	1.6e-24	T	23-10-2024	IPR041677	DNA2/NAM7 helicase, helicase domain	-	-
TRINITY_DN1639_c0_g3_i1.p1	82917c63ef9f6fc5a1f58eeb79233610	1366	Pfam	PF13087	AAA domain	842	1033	7.9e-40	T	23-10-2024	IPR041679	DNA2/NAM7 helicase-like, C-terminal	-	-
TRINITY_DN7960_c0_g1_i1.p1	55ff2c4515c7c3f48c13f5a5b6aabadf	196	Pfam	PF01812	5-formyltetrahydrofolate cyclo-ligase family	18	148	4.6e-18	T	23-10-2024	IPR002698	5-formyltetrahydrofolate cyclo-ligase	-	-
TRINITY_DN2626_c0_g1_i3.p1	85b82cee0e50348dd637e7a154f78a7e	195	Pfam	PF00226	DnaJ domain	38	85	6e-07	T	23-10-2024	IPR001623	DnaJ domain	-	-
TRINITY_DN2626_c0_g1_i6.p1	85b82cee0e50348dd637e7a154f78a7e	195	Pfam	PF00226	DnaJ domain	38	85	6e-07	T	23-10-2024	IPR001623	DnaJ domain	-	-
TRINITY_DN5655_c0_g2_i7.p1	c545ff82300e142792ee01936663bbe7	379	Pfam	PF01409	tRNA synthetases class II core domain (F)	65	338	9.6e-86	T	23-10-2024	IPR002319	Phenylalanyl-tRNA synthetase	-	-
TRINITY_DN5655_c0_g2_i2.p1	c545ff82300e142792ee01936663bbe7	379	Pfam	PF01409	tRNA synthetases class II core domain (F)	65	338	9.6e-86	T	23-10-2024	IPR002319	Phenylalanyl-tRNA synthetase	-	-
TRINITY_DN5655_c0_g2_i3.p1	c545ff82300e142792ee01936663bbe7	379	Pfam	PF01409	tRNA synthetases class II core domain (F)	65	338	9.6e-86	T	23-10-2024	IPR002319	Phenylalanyl-tRNA synthetase	-	-
TRINITY_DN66195_c0_g1_i1.p1	a547571a4e530e195f752e1ab7c646ad	147	Pfam	PF03028	Dynein heavy chain region D6 P-loop domain	90	146	9.3e-10	T	23-10-2024	IPR004273	Dynein heavy chain region D6 P-loop domain	-	-
TRINITY_DN2914_c1_g1_i22.p1	22930e3eb87ec64e60dfc026f727c4fe	245	Pfam	PF00078	Reverse transcriptase (RNA-dependent DNA polymerase)	161	233	2.3e-05	T	23-10-2024	IPR000477	Reverse transcriptase domain	-	-
TRINITY_DN2914_c1_g1_i28.p1	22930e3eb87ec64e60dfc026f727c4fe	245	Pfam	PF00078	Reverse transcriptase (RNA-dependent DNA polymerase)	161	233	2.3e-05	T	23-10-2024	IPR000477	Reverse transcriptase domain	-	-
TRINITY_DN2914_c1_g1_i3.p1	22930e3eb87ec64e60dfc026f727c4fe	245	Pfam	PF00078	Reverse transcriptase (RNA-dependent DNA polymerase)	161	233	2.3e-05	T	23-10-2024	IPR000477	Reverse transcriptase domain	-	-
TRINITY_DN2914_c1_g1_i14.p1	22930e3eb87ec64e60dfc026f727c4fe	245	Pfam	PF00078	Reverse transcriptase (RNA-dependent DNA polymerase)	161	233	2.3e-05	T	23-10-2024	IPR000477	Reverse transcriptase domain	-	-
TRINITY_DN5145_c1_g1_i2.p1	9f88fe1617dcabfe38cd5d7b00d67a14	487	Pfam	PF01425	Amidase	62	487	2.2e-61	T	23-10-2024	IPR023631	Amidase signature domain	-	-
TRINITY_DN3369_c0_g2_i2.p1	1727ceea54fe49e5c0b5db0faf042a7e	645	Pfam	PF08337	Plexin cytoplasmic RasGAP domain	51	613	3.4e-198	T	23-10-2024	IPR013548	Plexin, cytoplasmic RasGAP domain	-	-
TRINITY_DN3369_c0_g2_i2.p1	1727ceea54fe49e5c0b5db0faf042a7e	645	Pfam	PF20170	Plexin cytoplasmic RhoGTPase-binding domain	225	346	9.1e-41	T	23-10-2024	IPR046800	Plexin, cytoplasmic RhoGTPase-binding domain	-	-
TRINITY_DN5598_c0_g1_i6.p1	6e6ac946f8bd2ac63acd561c31b11764	240	Pfam	PF00089	Trypsin	1	229	1.7e-40	T	23-10-2024	IPR001254	Serine proteases, trypsin domain	-	-
TRINITY_DN2811_c0_g2_i9.p2	173b5e51390542eb5bbb78b058d8718f	133	Pfam	PF00335	Tetraspanin family	1	121	2.1e-14	T	23-10-2024	IPR018499	Tetraspanin/Peripherin	-	-
TRINITY_DN6096_c0_g2_i3.p1	785c84c87743bfca55c4b43f236992de	339	Pfam	PF00439	Bromodomain	77	158	1e-17	T	23-10-2024	IPR001487	Bromodomain	-	-
TRINITY_DN169_c1_g7_i1.p1	f3c35f9a6fe227a4ab61208271ac85b1	282	Pfam	PF17818	Keratinocyte-associated gene product	95	269	0.0021	T	23-10-2024	-	-	-	-
TRINITY_DN106472_c0_g1_i2.p1	3e1326302d86c36f6fe2677121c39842	350	Pfam	PF00069	Protein kinase domain	71	205	5.2e-27	T	23-10-2024	IPR000719	Protein kinase domain	-	-
TRINITY_DN106472_c0_g1_i2.p1	3e1326302d86c36f6fe2677121c39842	350	Pfam	PF00069	Protein kinase domain	207	284	5.2e-12	T	23-10-2024	IPR000719	Protein kinase domain	-	-
TRINITY_DN106472_c0_g1_i3.p1	3e1326302d86c36f6fe2677121c39842	350	Pfam	PF00069	Protein kinase domain	71	205	5.2e-27	T	23-10-2024	IPR000719	Protein kinase domain	-	-
TRINITY_DN106472_c0_g1_i3.p1	3e1326302d86c36f6fe2677121c39842	350	Pfam	PF00069	Protein kinase domain	207	284	5.2e-12	T	23-10-2024	IPR000719	Protein kinase domain	-	-
TRINITY_DN2920_c0_g2_i2.p1	80fa035fb54a3744d36fc2014b7dcdb7	891	Pfam	PF01826	Trypsin Inhibitor like cysteine rich domain	270	323	0.0012	T	23-10-2024	IPR002919	Trypsin Inhibitor-like, cysteine rich domain	-	-
TRINITY_DN2920_c0_g2_i2.p1	80fa035fb54a3744d36fc2014b7dcdb7	891	Pfam	PF00094	von Willebrand factor type D domain	7	161	1.7e-18	T	23-10-2024	IPR001846	von Willebrand factor, type D domain	-	-
TRINITY_DN2920_c0_g2_i2.p1	80fa035fb54a3744d36fc2014b7dcdb7	891	Pfam	PF08742	C8 domain	201	266	1.6e-10	T	23-10-2024	IPR014853	VWF/SSPO/Zonadhesin-like, cysteine-rich domain	-	-
TRINITY_DN71443_c0_g1_i1.p1	5d4c3fcfca7e02606fe4d22d3900bfc3	990	Pfam	PF02463	RecF/RecN/SMC N terminal domain	613	969	3e-23	T	23-10-2024	IPR003395	RecF/RecN/SMC, N-terminal	-	-
TRINITY_DN71443_c0_g1_i1.p1	5d4c3fcfca7e02606fe4d22d3900bfc3	990	Pfam	PF06470	SMC proteins Flexible Hinge Domain	318	431	2.7e-19	T	23-10-2024	IPR010935	SMCs flexible hinge	-	-
TRINITY_DN1951_c0_g1_i1.p1	8c8afe190f430bb02b73553fe56b84af	519	Pfam	PF12937	F-box-like	34	80	7.4e-11	T	23-10-2024	IPR001810	F-box domain	-	-
TRINITY_DN1951_c0_g2_i2.p1	8c8afe190f430bb02b73553fe56b84af	519	Pfam	PF12937	F-box-like	34	80	7.4e-11	T	23-10-2024	IPR001810	F-box domain	-	-
TRINITY_DN108219_c0_g1_i1.p1	906c6fdfb8096dd274e0f59234958b82	439	Pfam	PF22960	E3 ubiquitin-protein ligase UBR1-like, winged-helix domain	312	406	2.7e-13	T	23-10-2024	IPR055194	E3 ubiquitin-protein ligase UBR1-like, winged-helix domain	-	-
TRINITY_DN3287_c1_g1_i1.p1	222ee8715eb3d184552ccbd8c1ba2083	288	Pfam	PF07716	Basic region leucine zipper	227	271	5.3e-05	T	23-10-2024	IPR004827	Basic-leucine zipper domain	-	-
TRINITY_DN3287_c0_g1_i1.p1	222ee8715eb3d184552ccbd8c1ba2083	288	Pfam	PF07716	Basic region leucine zipper	227	271	5.3e-05	T	23-10-2024	IPR004827	Basic-leucine zipper domain	-	-
TRINITY_DN1685_c0_g1_i5.p2	7383ec370ee79b2a49b8ced0ddfd9ecc	349	Pfam	PF00878	Cation-independent mannose-6-phosphate receptor repeat	108	242	5.4e-18	T	23-10-2024	IPR000479	Cation-independent mannose-6-phosphate receptor repeat	-	-
TRINITY_DN1685_c0_g1_i5.p2	7383ec370ee79b2a49b8ced0ddfd9ecc	349	Pfam	PF00878	Cation-independent mannose-6-phosphate receptor repeat	254	319	0.12	T	23-10-2024	IPR000479	Cation-independent mannose-6-phosphate receptor repeat	-	-
TRINITY_DN1685_c0_g1_i5.p2	7383ec370ee79b2a49b8ced0ddfd9ecc	349	Pfam	PF00878	Cation-independent mannose-6-phosphate receptor repeat	12	101	0.00034	T	23-10-2024	IPR000479	Cation-independent mannose-6-phosphate receptor repeat	-	-
TRINITY_DN104460_c0_g1_i1.p1	17a05130a7926edd82aac07b996e1873	107	Pfam	PF16746	BAR domain of APPL family	2	106	2.4e-08	T	23-10-2024	IPR004148	BAR domain	-	-
TRINITY_DN128_c0_g3_i1.p1	87781f704c85ce37799f608613114159	500	Pfam	PF00155	Aminotransferase class I and II	114	472	2.3e-53	T	23-10-2024	IPR004839	Aminotransferase, class I/classII, large domain	-	-
TRINITY_DN71881_c0_g1_i1.p1	b2990c838ff2da80c7b0c8801e3bd1fc	289	Pfam	PF02469	Fasciclin domain	103	223	1.5e-14	T	23-10-2024	IPR000782	FAS1 domain	-	-
TRINITY_DN71881_c0_g1_i1.p1	b2990c838ff2da80c7b0c8801e3bd1fc	289	Pfam	PF02469	Fasciclin domain	238	289	0.00019	T	23-10-2024	IPR000782	FAS1 domain	-	-
TRINITY_DN106994_c0_g1_i1.p1	71320f3366d2087481717569e3b04e96	312	Pfam	PF03184	DDE superfamily endonuclease	24	186	7.9e-33	T	23-10-2024	IPR004875	DDE superfamily endonuclease domain	-	-
TRINITY_DN2081_c0_g1_i6.p2	72281fe63e05dea1d3707072649bed83	190	Pfam	PF04034	Ribosome biogenesis protein, C-terminal	24	150	9.5e-52	T	23-10-2024	IPR007177	16S/18S rRNA aminocarboxypropyltransferase Tsr3, C-terminal	-	-
TRINITY_DN2081_c0_g1_i3.p2	72281fe63e05dea1d3707072649bed83	190	Pfam	PF04034	Ribosome biogenesis protein, C-terminal	24	150	9.5e-52	T	23-10-2024	IPR007177	16S/18S rRNA aminocarboxypropyltransferase Tsr3, C-terminal	-	-
TRINITY_DN2081_c0_g1_i12.p2	72281fe63e05dea1d3707072649bed83	190	Pfam	PF04034	Ribosome biogenesis protein, C-terminal	24	150	9.5e-52	T	23-10-2024	IPR007177	16S/18S rRNA aminocarboxypropyltransferase Tsr3, C-terminal	-	-
TRINITY_DN5292_c0_g1_i1.p1	1b3af5d03fad009e5a9a0dd0a66c8920	323	Pfam	PF01066	CDP-alcohol phosphatidyltransferase	126	286	1e-22	T	23-10-2024	IPR000462	CDP-alcohol phosphatidyltransferase	-	-
TRINITY_DN5292_c1_g1_i1.p1	1b3af5d03fad009e5a9a0dd0a66c8920	323	Pfam	PF01066	CDP-alcohol phosphatidyltransferase	126	286	1e-22	T	23-10-2024	IPR000462	CDP-alcohol phosphatidyltransferase	-	-
TRINITY_DN6497_c0_g1_i1.p1	def653e7000389256321da83c3b55eae	779	Pfam	PF07714	Protein tyrosine and serine/threonine kinase	81	329	9.7e-47	T	23-10-2024	IPR001245	Serine-threonine/tyrosine-protein kinase, catalytic domain	-	-
TRINITY_DN6497_c1_g1_i1.p1	def653e7000389256321da83c3b55eae	779	Pfam	PF07714	Protein tyrosine and serine/threonine kinase	81	329	9.7e-47	T	23-10-2024	IPR001245	Serine-threonine/tyrosine-protein kinase, catalytic domain	-	-
TRINITY_DN8_c0_g1_i4.p1	578b1b6fc711bab6d1b9d39c5ad3a9b3	232	Pfam	PF00076	RNA recognition motif	7	68	1.1e-11	T	23-10-2024	IPR000504	RNA recognition motif domain	-	-
TRINITY_DN4969_c0_g1_i6.p1	c2aa63f3f81b0773466b13de3a2c4772	448	Pfam	PF00787	PX domain	128	204	4.3e-12	T	23-10-2024	IPR001683	Phox homology	-	-
TRINITY_DN4969_c0_g1_i1.p1	c2aa63f3f81b0773466b13de3a2c4772	448	Pfam	PF00787	PX domain	128	204	4.3e-12	T	23-10-2024	IPR001683	Phox homology	-	-
TRINITY_DN112880_c0_g1_i1.p1	093f229e6f82dc46ee0785eca863b14f	265	Pfam	PF12661	Human growth factor-like EGF	4	24	0.84	T	23-10-2024	IPR013032	EGF-like, conserved site	-	-
TRINITY_DN112880_c0_g1_i1.p1	093f229e6f82dc46ee0785eca863b14f	265	Pfam	PF12661	Human growth factor-like EGF	79	100	0.0002	T	23-10-2024	IPR013032	EGF-like, conserved site	-	-
TRINITY_DN112880_c0_g1_i1.p1	093f229e6f82dc46ee0785eca863b14f	265	Pfam	PF07974	EGF-like domain	215	245	0.024	T	23-10-2024	IPR013111	EGF-like domain, extracellular	-	-
TRINITY_DN112880_c0_g1_i1.p1	093f229e6f82dc46ee0785eca863b14f	265	Pfam	PF00008	EGF-like domain	112	142	4.4e-07	T	23-10-2024	IPR000742	EGF-like domain	-	-
TRINITY_DN112880_c0_g1_i1.p1	093f229e6f82dc46ee0785eca863b14f	265	Pfam	PF00008	EGF-like domain	150	180	0.0012	T	23-10-2024	IPR000742	EGF-like domain	-	-
TRINITY_DN112880_c0_g1_i1.p1	093f229e6f82dc46ee0785eca863b14f	265	Pfam	PF00008	EGF-like domain	37	67	0.2	T	23-10-2024	IPR000742	EGF-like domain	-	-
TRINITY_DN2130_c1_g1_i1.p1	d5e63ee37767d59b8da4b45f134e537a	232	Pfam	PF01399	PCI domain	122	188	1.8e-11	T	23-10-2024	IPR000717	Proteasome component (PCI) domain	-	-
TRINITY_DN2130_c1_g1_i1.p1	d5e63ee37767d59b8da4b45f134e537a	232	Pfam	PF18098	26S proteasome regulatory subunit RPN5 C-terminal domain	194	226	1.3e-13	T	23-10-2024	IPR040896	26S proteasome regulatory subunit RPN5, C-terminal domain	-	-
TRINITY_DN2130_c1_g1_i1.p1	d5e63ee37767d59b8da4b45f134e537a	232	Pfam	PF22241	PSMD12/CSN4, N-terminal	1	30	0.0097	T	23-10-2024	IPR054559	PSMD12/CSN4-like, N-terminal	-	-
TRINITY_DN122042_c0_g1_i1.p1	fa685da6b8bb4e7c0feb2958a049102f	100	Pfam	PF21788	TNP-like, GTP-binding insertion domain	5	93	0.03	T	23-10-2024	IPR048366	Transposable element P transposase-like, GTP-binding insertion domain	-	-
TRINITY_DN1866_c0_g1_i4.p1	246488b913e65ec03f495867dbd7b224	178	Pfam	PF07716	Basic region leucine zipper	109	162	5.8e-09	T	23-10-2024	IPR004827	Basic-leucine zipper domain	-	-
TRINITY_DN1866_c0_g2_i3.p1	246488b913e65ec03f495867dbd7b224	178	Pfam	PF07716	Basic region leucine zipper	109	162	5.8e-09	T	23-10-2024	IPR004827	Basic-leucine zipper domain	-	-
TRINITY_DN3455_c0_g1_i7.p1	5bafab0fdd57cb1d86470ac93b5f45ae	1025	Pfam	PF00168	C2 domain	3	110	1.3e-19	T	23-10-2024	IPR000008	C2 domain	-	-
TRINITY_DN3455_c0_g1_i4.p1	5bafab0fdd57cb1d86470ac93b5f45ae	1025	Pfam	PF00168	C2 domain	3	110	1.3e-19	T	23-10-2024	IPR000008	C2 domain	-	-
TRINITY_DN5717_c0_g1_i5.p1	4653e83b49c1ad8e9cbfb486228996ee	308	Pfam	PF05920	Homeobox KN domain	140	179	8.8e-15	T	23-10-2024	IPR008422	KN homeodomain	-	-
TRINITY_DN5717_c0_g2_i1.p1	4653e83b49c1ad8e9cbfb486228996ee	308	Pfam	PF05920	Homeobox KN domain	140	179	8.8e-15	T	23-10-2024	IPR008422	KN homeodomain	-	-
TRINITY_DN4148_c0_g2_i8.p1	e8b65db7dca57d417544a38136f4743a	178	Pfam	PF00106	short chain dehydrogenase	4	118	1.8e-20	T	23-10-2024	IPR002347	Short-chain dehydrogenase/reductase SDR	-	-
TRINITY_DN875_c0_g2_i7.p2	f3684a258c7ee65c04c463858b8e9430	282	Pfam	PF04389	Peptidase family M28	124	276	1.2e-25	T	23-10-2024	IPR007484	Peptidase M28	-	-
TRINITY_DN875_c0_g2_i23.p2	f3684a258c7ee65c04c463858b8e9430	282	Pfam	PF04389	Peptidase family M28	124	276	1.2e-25	T	23-10-2024	IPR007484	Peptidase M28	-	-
TRINITY_DN875_c0_g2_i26.p2	f3684a258c7ee65c04c463858b8e9430	282	Pfam	PF04389	Peptidase family M28	124	276	1.2e-25	T	23-10-2024	IPR007484	Peptidase M28	-	-
TRINITY_DN875_c0_g2_i16.p2	f3684a258c7ee65c04c463858b8e9430	282	Pfam	PF04389	Peptidase family M28	124	276	1.2e-25	T	23-10-2024	IPR007484	Peptidase M28	-	-
TRINITY_DN6072_c0_g2_i1.p1	6174093f3afa5f4f3b21926925aedbd6	195	Pfam	PF12762	ISXO2-like transposase domain	127	171	0.0002	T	23-10-2024	IPR024445	ISXO2-like transposase domain	-	-
TRINITY_DN3664_c0_g3_i4.p1	0c8a5c06b00704d7325df6ac545e6c70	384	Pfam	PF00400	WD domain, G-beta repeat	144	175	0.017	T	23-10-2024	IPR001680	WD40 repeat	-	-
TRINITY_DN3664_c0_g3_i4.p1	0c8a5c06b00704d7325df6ac545e6c70	384	Pfam	PF00400	WD domain, G-beta repeat	99	130	510	T	23-10-2024	IPR001680	WD40 repeat	-	-
TRINITY_DN5754_c0_g1_i1.p1	ffa765966bdc06e405845a420a03ff7c	365	Pfam	PF00001	7 transmembrane receptor (rhodopsin family)	63	322	6.8e-20	T	23-10-2024	IPR000276	G protein-coupled receptor, rhodopsin-like	-	-
TRINITY_DN5754_c0_g2_i1.p2	ffa765966bdc06e405845a420a03ff7c	365	Pfam	PF00001	7 transmembrane receptor (rhodopsin family)	63	322	6.8e-20	T	23-10-2024	IPR000276	G protein-coupled receptor, rhodopsin-like	-	-
TRINITY_DN5754_c0_g1_i2.p1	ffa765966bdc06e405845a420a03ff7c	365	Pfam	PF00001	7 transmembrane receptor (rhodopsin family)	63	322	6.8e-20	T	23-10-2024	IPR000276	G protein-coupled receptor, rhodopsin-like	-	-
TRINITY_DN5754_c0_g1_i3.p1	ffa765966bdc06e405845a420a03ff7c	365	Pfam	PF00001	7 transmembrane receptor (rhodopsin family)	63	322	6.8e-20	T	23-10-2024	IPR000276	G protein-coupled receptor, rhodopsin-like	-	-
TRINITY_DN103833_c0_g1_i1.p1	e5fda2e1ea174751ec56df18f67f1929	107	Pfam	PF02460	Patched family	11	106	0.00047	T	23-10-2024	IPR003392	Protein patched/dispatched	-	-
TRINITY_DN3030_c0_g2_i2.p1	e8cf797563466d1838fa061601a0b66d	261	Pfam	PF00067	Cytochrome P450	10	215	2.8e-18	T	23-10-2024	IPR001128	Cytochrome P450	-	-
TRINITY_DN1646_c0_g1_i7.p1	7ef5148e135b92183892516c60416cb4	1528	Pfam	PF00041	Fibronectin type III domain	693	782	1e-06	T	23-10-2024	IPR003961	Fibronectin type III	-	-
TRINITY_DN1646_c0_g1_i7.p1	7ef5148e135b92183892516c60416cb4	1528	Pfam	PF00041	Fibronectin type III domain	191	265	0.0011	T	23-10-2024	IPR003961	Fibronectin type III	-	-
TRINITY_DN1646_c0_g1_i7.p1	7ef5148e135b92183892516c60416cb4	1528	Pfam	PF07714	Protein tyrosine and serine/threonine kinase	1095	1363	3.2e-90	T	23-10-2024	IPR001245	Serine-threonine/tyrosine-protein kinase, catalytic domain	-	-
TRINITY_DN18563_c0_g1_i4.p1	fea88e454e56382fe13e792f1dbd0f38	129	Pfam	PF13873	Myb/SANT-like DNA-binding domain	4	53	0.00014	T	23-10-2024	IPR028002	Myb/SANT-like DNA-binding domain 5	-	-
TRINITY_DN4077_c0_g1_i1.p1	7030071c1b0de91fc78b240559cb8d42	398	Pfam	PF09731	Mitochondrial inner membrane protein	2	390	1e-87	T	23-10-2024	IPR019133	MICOS complex subunit MIC60	-	-
TRINITY_DN7888_c0_g1_i4.p1	46194544fed4d4ff1741a750aa104a83	197	Pfam	PF06102	rRNA biogenesis protein RRP36	50	193	3.5e-37	T	23-10-2024	IPR009292	rRNA biogenesis protein RRP36	-	-
TRINITY_DN75774_c0_g1_i1.p1	0e87ccae01b5db2dfee407e380851688	99	Pfam	PF07714	Protein tyrosine and serine/threonine kinase	3	98	2.1e-20	T	23-10-2024	IPR001245	Serine-threonine/tyrosine-protein kinase, catalytic domain	-	-
TRINITY_DN109638_c0_g1_i1.p1	0b60fa6b98d4afdb0f59e3e91541fea5	409	Pfam	PF00133	tRNA synthetases class I (I, L, M and V)	2	106	6.2e-27	T	23-10-2024	IPR002300	Aminoacyl-tRNA synthetase, class Ia	-	-
TRINITY_DN109638_c0_g1_i1.p1	0b60fa6b98d4afdb0f59e3e91541fea5	409	Pfam	PF08264	Anticodon-binding domain of tRNA ligase	161	293	1.3e-23	T	23-10-2024	IPR013155	Methionyl/Valyl/Leucyl/Isoleucyl-tRNA synthetase, anticodon-binding	-	-
TRINITY_DN4592_c0_g2_i2.p1	6da37f1ddcd4413c2d3624c038ce66fd	107	Pfam	PF00071	Ras family	34	104	1.8e-19	T	23-10-2024	IPR001806	Small GTPase	-	-
TRINITY_DN101514_c0_g1_i1.p1	563b8370706501c58a75dae6b851c4dd	130	Pfam	PF00307	Calponin homology (CH) domain	75	125	2e-08	T	23-10-2024	IPR001715	Calponin homology domain	-	-
TRINITY_DN1872_c0_g1_i13.p1	4080edd4ad1adeb9046bbb667d608496	447	Pfam	PF17916	LIM interaction domain (LID)	342	370	7.4e-09	T	23-10-2024	IPR041363	LIM interaction domain	-	-
TRINITY_DN1872_c0_g1_i13.p1	4080edd4ad1adeb9046bbb667d608496	447	Pfam	PF01803	LIM-domain binding protein	52	284	3.7e-28	T	23-10-2024	IPR029005	LIM-domain binding protein/SEUSS	-	-
TRINITY_DN1872_c0_g2_i7.p1	4080edd4ad1adeb9046bbb667d608496	447	Pfam	PF17916	LIM interaction domain (LID)	342	370	7.4e-09	T	23-10-2024	IPR041363	LIM interaction domain	-	-
TRINITY_DN1872_c0_g2_i7.p1	4080edd4ad1adeb9046bbb667d608496	447	Pfam	PF01803	LIM-domain binding protein	52	284	3.7e-28	T	23-10-2024	IPR029005	LIM-domain binding protein/SEUSS	-	-
TRINITY_DN51486_c0_g1_i1.p1	ed702f3ff70a068f8645e7e7040797ad	532	Pfam	PF05193	Peptidase M16 inactive domain	239	438	2.7e-23	T	23-10-2024	IPR007863	Peptidase M16, C-terminal	-	-
TRINITY_DN51486_c0_g1_i1.p1	ed702f3ff70a068f8645e7e7040797ad	532	Pfam	PF00675	Insulinase (Peptidase family M16)	79	228	2.3e-35	T	23-10-2024	IPR011765	Peptidase M16, N-terminal	-	-
TRINITY_DN7091_c0_g1_i1.p2	b0bfbc938a787d4e125608fcbc085d1a	125	Pfam	PF00780	CNH domain	73	124	7.2e-10	T	23-10-2024	IPR001180	Citron homology (CNH) domain	-	-
TRINITY_DN475_c0_g2_i2.p1	ff4ad8a88621ea662b6691fde24a16f2	215	Pfam	PF22891	Eukaryotic type KH-domain (KH-domain type I) (327.11.2)	122	211	6.3e-37	T	23-10-2024	IPR055211	PNO1, second type I KH domain	-	-
TRINITY_DN475_c0_g1_i1.p1	ff4ad8a88621ea662b6691fde24a16f2	215	Pfam	PF22891	Eukaryotic type KH-domain (KH-domain type I) (327.11.2)	122	211	6.3e-37	T	23-10-2024	IPR055211	PNO1, second type I KH domain	-	-
TRINITY_DN475_c0_g1_i2.p1	ff4ad8a88621ea662b6691fde24a16f2	215	Pfam	PF22891	Eukaryotic type KH-domain (KH-domain type I) (327.11.2)	122	211	6.3e-37	T	23-10-2024	IPR055211	PNO1, second type I KH domain	-	-
TRINITY_DN475_c0_g2_i1.p1	ff4ad8a88621ea662b6691fde24a16f2	215	Pfam	PF22891	Eukaryotic type KH-domain (KH-domain type I) (327.11.2)	122	211	6.3e-37	T	23-10-2024	IPR055211	PNO1, second type I KH domain	-	-
TRINITY_DN110003_c0_g1_i1.p1	ee673c9c8decde6246bfc1b3ebbf5932	329	Pfam	PF04438	HIT zinc finger	292	323	1.6e-05	T	23-10-2024	IPR007529	Zinc finger, HIT-type	-	-
TRINITY_DN69244_c0_g1_i1.p1	ee673c9c8decde6246bfc1b3ebbf5932	329	Pfam	PF04438	HIT zinc finger	292	323	1.6e-05	T	23-10-2024	IPR007529	Zinc finger, HIT-type	-	-
TRINITY_DN7351_c0_g3_i1.p2	05d7663e2f51e201075728e040ec3194	383	Pfam	PF02272	DHHA1 domain	226	371	1.3e-15	T	23-10-2024	IPR003156	DHHA1 domain	-	-
TRINITY_DN7351_c0_g3_i1.p2	05d7663e2f51e201075728e040ec3194	383	Pfam	PF07973	Threonyl and Alanyl tRNA synthetase second additional domain	105	163	2.5e-09	T	23-10-2024	IPR012947	Threonyl/alanyl tRNA synthetase, SAD	-	-
TRINITY_DN7351_c0_g1_i5.p1	05d7663e2f51e201075728e040ec3194	383	Pfam	PF02272	DHHA1 domain	226	371	1.3e-15	T	23-10-2024	IPR003156	DHHA1 domain	-	-
TRINITY_DN7351_c0_g1_i5.p1	05d7663e2f51e201075728e040ec3194	383	Pfam	PF07973	Threonyl and Alanyl tRNA synthetase second additional domain	105	163	2.5e-09	T	23-10-2024	IPR012947	Threonyl/alanyl tRNA synthetase, SAD	-	-
TRINITY_DN7351_c0_g3_i3.p2	05d7663e2f51e201075728e040ec3194	383	Pfam	PF02272	DHHA1 domain	226	371	1.3e-15	T	23-10-2024	IPR003156	DHHA1 domain	-	-
TRINITY_DN7351_c0_g3_i3.p2	05d7663e2f51e201075728e040ec3194	383	Pfam	PF07973	Threonyl and Alanyl tRNA synthetase second additional domain	105	163	2.5e-09	T	23-10-2024	IPR012947	Threonyl/alanyl tRNA synthetase, SAD	-	-
TRINITY_DN24507_c1_g1_i2.p1	ae35d04e79080a3854703b8e1584f960	263	Pfam	PF00487	Fatty acid desaturase	10	211	1e-15	T	23-10-2024	IPR005804	Fatty acid desaturase domain	-	-
TRINITY_DN72727_c0_g1_i1.p1	8b20c163654f76c83752c380b2299d05	130	Pfam	PF21787	TNP-like, RNase H N-terminal domain	6	129	5e-13	T	23-10-2024	IPR048365	Transposable element P transposase-like, RNase H domain, N-terminal	-	-
TRINITY_DN8227_c0_g1_i1.p1	cabc85e87746340322f2a0f6d86609bc	543	Pfam	PF00595	PDZ domain	222	301	0.0006	T	23-10-2024	IPR001478	PDZ domain	-	-
TRINITY_DN8227_c0_g1_i1.p1	cabc85e87746340322f2a0f6d86609bc	543	Pfam	PF00595	PDZ domain	48	127	9.3e-12	T	23-10-2024	IPR001478	PDZ domain	-	-
TRINITY_DN8227_c0_g1_i1.p1	cabc85e87746340322f2a0f6d86609bc	543	Pfam	PF00595	PDZ domain	415	495	1.2e-09	T	23-10-2024	IPR001478	PDZ domain	-	-
TRINITY_DN120528_c0_g1_i1.p1	f02201648743119cf41cd67ec1ebe8fb	116	Pfam	PF13927	Immunoglobulin domain	58	115	0.00042	T	23-10-2024	-	-	-	-
TRINITY_DN13338_c0_g1_i1.p1	c6e65e0d2b3ac9082cd4c8dfc8f02150	435	Pfam	PF08313	SCA7, zinc-binding domain	193	250	7.2e-20	T	23-10-2024	IPR013243	SCA7 domain	-	-
TRINITY_DN28701_c0_g1_i2.p1	a89bf04ab0c37eaf902e0ef07d7a3dec	148	Pfam	PF03184	DDE superfamily endonuclease	1	148	3.2e-33	T	23-10-2024	IPR004875	DDE superfamily endonuclease domain	-	-
TRINITY_DN126_c0_g2_i47.p1	f459bfd68c9f87c2db7ae441768a1cdb	508	Pfam	PF01400	Astacin (Peptidase family M12A)	2	178	5.8e-64	T	23-10-2024	IPR001506	Peptidase M12A	-	-
TRINITY_DN126_c0_g2_i47.p1	f459bfd68c9f87c2db7ae441768a1cdb	508	Pfam	PF14670	Coagulation Factor Xa inhibitory site	409	444	2.7e-05	T	23-10-2024	-	-	-	-
TRINITY_DN126_c0_g2_i47.p1	f459bfd68c9f87c2db7ae441768a1cdb	508	Pfam	PF00431	CUB domain	180	289	2.2e-19	T	23-10-2024	IPR000859	CUB domain	-	-
TRINITY_DN126_c0_g2_i47.p1	f459bfd68c9f87c2db7ae441768a1cdb	508	Pfam	PF00431	CUB domain	448	499	9e-09	T	23-10-2024	IPR000859	CUB domain	-	-
TRINITY_DN126_c0_g2_i47.p1	f459bfd68c9f87c2db7ae441768a1cdb	508	Pfam	PF00431	CUB domain	293	402	1.5e-34	T	23-10-2024	IPR000859	CUB domain	-	-
TRINITY_DN22762_c0_g2_i1.p1	99b8d5c6536f9d24e2df593029727bc2	219	Pfam	PF01607	Chitin binding Peritrophin-A domain	95	145	4.6e-08	T	23-10-2024	IPR002557	Chitin binding domain	-	-
TRINITY_DN22762_c0_g2_i1.p1	99b8d5c6536f9d24e2df593029727bc2	219	Pfam	PF01607	Chitin binding Peritrophin-A domain	166	216	1.5e-06	T	23-10-2024	IPR002557	Chitin binding domain	-	-
TRINITY_DN22762_c0_g2_i1.p1	99b8d5c6536f9d24e2df593029727bc2	219	Pfam	PF01607	Chitin binding Peritrophin-A domain	35	82	3.6e-08	T	23-10-2024	IPR002557	Chitin binding domain	-	-
TRINITY_DN54256_c0_g1_i1.p1	8643f3a5bf2ebe960a1cc345bd984a0b	203	Pfam	PF00135	Carboxylesterase family	2	120	1.3e-16	T	23-10-2024	IPR002018	Carboxylesterase, type B	-	-
TRINITY_DN929_c0_g1_i2.p1	1d33505b1a005daf95c3d7d14aa9e372	327	Pfam	PF00069	Protein kinase domain	83	297	4.9e-55	T	23-10-2024	IPR000719	Protein kinase domain	-	-
TRINITY_DN929_c0_g2_i2.p1	1d33505b1a005daf95c3d7d14aa9e372	327	Pfam	PF00069	Protein kinase domain	83	297	4.9e-55	T	23-10-2024	IPR000719	Protein kinase domain	-	-
TRINITY_DN16182_c0_g2_i5.p1	246b13cd886cb3d002651c2c25180d44	151	Pfam	PF00179	Ubiquitin-conjugating enzyme	7	141	1.7e-32	T	23-10-2024	IPR000608	Ubiquitin-conjugating enzyme E2	-	-
TRINITY_DN16182_c0_g1_i3.p1	246b13cd886cb3d002651c2c25180d44	151	Pfam	PF00179	Ubiquitin-conjugating enzyme	7	141	1.7e-32	T	23-10-2024	IPR000608	Ubiquitin-conjugating enzyme E2	-	-
TRINITY_DN16182_c0_g2_i12.p1	246b13cd886cb3d002651c2c25180d44	151	Pfam	PF00179	Ubiquitin-conjugating enzyme	7	141	1.7e-32	T	23-10-2024	IPR000608	Ubiquitin-conjugating enzyme E2	-	-
TRINITY_DN12773_c0_g2_i1.p1	a518f1f76acee1da6fbc5ba6e2b1f9b8	783	Pfam	PF00053	Laminin EGF domain	488	533	11	T	23-10-2024	IPR002049	Laminin-type EGF domain	-	-
TRINITY_DN12773_c0_g2_i1.p1	a518f1f76acee1da6fbc5ba6e2b1f9b8	783	Pfam	PF00053	Laminin EGF domain	358	403	12	T	23-10-2024	IPR002049	Laminin-type EGF domain	-	-
TRINITY_DN12773_c0_g2_i1.p1	a518f1f76acee1da6fbc5ba6e2b1f9b8	783	Pfam	PF00053	Laminin EGF domain	314	352	140	T	23-10-2024	IPR002049	Laminin-type EGF domain	-	-
TRINITY_DN12773_c0_g2_i1.p1	a518f1f76acee1da6fbc5ba6e2b1f9b8	783	Pfam	PF00053	Laminin EGF domain	621	664	2	T	23-10-2024	IPR002049	Laminin-type EGF domain	-	-
TRINITY_DN12773_c0_g2_i1.p1	a518f1f76acee1da6fbc5ba6e2b1f9b8	783	Pfam	PF12661	Human growth factor-like EGF	230	249	5.7	T	23-10-2024	IPR013032	EGF-like, conserved site	-	-
TRINITY_DN12773_c0_g2_i1.p1	a518f1f76acee1da6fbc5ba6e2b1f9b8	783	Pfam	PF12661	Human growth factor-like EGF	273	292	100	T	23-10-2024	IPR013032	EGF-like, conserved site	-	-
TRINITY_DN12773_c0_g2_i1.p1	a518f1f76acee1da6fbc5ba6e2b1f9b8	783	Pfam	PF12661	Human growth factor-like EGF	187	206	14	T	23-10-2024	IPR013032	EGF-like, conserved site	-	-
TRINITY_DN12773_c0_g2_i1.p1	a518f1f76acee1da6fbc5ba6e2b1f9b8	783	Pfam	PF12661	Human growth factor-like EGF	144	163	40	T	23-10-2024	IPR013032	EGF-like, conserved site	-	-
TRINITY_DN12773_c0_g2_i1.p1	a518f1f76acee1da6fbc5ba6e2b1f9b8	783	Pfam	PF12661	Human growth factor-like EGF	666	685	100	T	23-10-2024	IPR013032	EGF-like, conserved site	-	-
TRINITY_DN12773_c0_g2_i1.p1	a518f1f76acee1da6fbc5ba6e2b1f9b8	783	Pfam	PF12661	Human growth factor-like EGF	405	424	44	T	23-10-2024	IPR013032	EGF-like, conserved site	-	-
TRINITY_DN12773_c0_g2_i1.p1	a518f1f76acee1da6fbc5ba6e2b1f9b8	783	Pfam	PF12661	Human growth factor-like EGF	709	728	1.4	T	23-10-2024	IPR013032	EGF-like, conserved site	-	-
TRINITY_DN12773_c0_g2_i2.p1	a518f1f76acee1da6fbc5ba6e2b1f9b8	783	Pfam	PF00053	Laminin EGF domain	488	533	11	T	23-10-2024	IPR002049	Laminin-type EGF domain	-	-
TRINITY_DN12773_c0_g2_i2.p1	a518f1f76acee1da6fbc5ba6e2b1f9b8	783	Pfam	PF00053	Laminin EGF domain	358	403	12	T	23-10-2024	IPR002049	Laminin-type EGF domain	-	-
TRINITY_DN12773_c0_g2_i2.p1	a518f1f76acee1da6fbc5ba6e2b1f9b8	783	Pfam	PF00053	Laminin EGF domain	314	352	140	T	23-10-2024	IPR002049	Laminin-type EGF domain	-	-
TRINITY_DN12773_c0_g2_i2.p1	a518f1f76acee1da6fbc5ba6e2b1f9b8	783	Pfam	PF00053	Laminin EGF domain	621	664	2	T	23-10-2024	IPR002049	Laminin-type EGF domain	-	-
TRINITY_DN12773_c0_g2_i2.p1	a518f1f76acee1da6fbc5ba6e2b1f9b8	783	Pfam	PF12661	Human growth factor-like EGF	230	249	5.7	T	23-10-2024	IPR013032	EGF-like, conserved site	-	-
TRINITY_DN12773_c0_g2_i2.p1	a518f1f76acee1da6fbc5ba6e2b1f9b8	783	Pfam	PF12661	Human growth factor-like EGF	273	292	100	T	23-10-2024	IPR013032	EGF-like, conserved site	-	-
TRINITY_DN12773_c0_g2_i2.p1	a518f1f76acee1da6fbc5ba6e2b1f9b8	783	Pfam	PF12661	Human growth factor-like EGF	187	206	14	T	23-10-2024	IPR013032	EGF-like, conserved site	-	-
TRINITY_DN12773_c0_g2_i2.p1	a518f1f76acee1da6fbc5ba6e2b1f9b8	783	Pfam	PF12661	Human growth factor-like EGF	144	163	40	T	23-10-2024	IPR013032	EGF-like, conserved site	-	-
TRINITY_DN12773_c0_g2_i2.p1	a518f1f76acee1da6fbc5ba6e2b1f9b8	783	Pfam	PF12661	Human growth factor-like EGF	666	685	100	T	23-10-2024	IPR013032	EGF-like, conserved site	-	-
TRINITY_DN12773_c0_g2_i2.p1	a518f1f76acee1da6fbc5ba6e2b1f9b8	783	Pfam	PF12661	Human growth factor-like EGF	405	424	44	T	23-10-2024	IPR013032	EGF-like, conserved site	-	-
TRINITY_DN12773_c0_g2_i2.p1	a518f1f76acee1da6fbc5ba6e2b1f9b8	783	Pfam	PF12661	Human growth factor-like EGF	709	728	1.4	T	23-10-2024	IPR013032	EGF-like, conserved site	-	-
TRINITY_DN4936_c0_g1_i1.p1	71948baa19720c8c87e2aca663b9b77a	523	Pfam	PF00084	Sushi repeat (SCR repeat)	157	187	0.38	T	23-10-2024	IPR000436	Sushi/SCR/CCP domain	-	-
TRINITY_DN4936_c0_g1_i1.p1	71948baa19720c8c87e2aca663b9b77a	523	Pfam	PF00084	Sushi repeat (SCR repeat)	221	264	0.00027	T	23-10-2024	IPR000436	Sushi/SCR/CCP domain	-	-
TRINITY_DN4936_c0_g1_i1.p1	71948baa19720c8c87e2aca663b9b77a	523	Pfam	PF00089	Trypsin	278	517	1.1e-55	T	23-10-2024	IPR001254	Serine proteases, trypsin domain	-	-
TRINITY_DN2441_c0_g1_i2.p1	b930fd48731273a8e799cd409db920ae	112	Pfam	PF07525	SOCS box	73	108	4.6e-05	T	23-10-2024	IPR001496	SOCS box domain	-	-
TRINITY_DN2441_c0_g1_i1.p1	b930fd48731273a8e799cd409db920ae	112	Pfam	PF07525	SOCS box	73	108	4.6e-05	T	23-10-2024	IPR001496	SOCS box domain	-	-
TRINITY_DN2441_c0_g2_i1.p1	b930fd48731273a8e799cd409db920ae	112	Pfam	PF07525	SOCS box	73	108	4.6e-05	T	23-10-2024	IPR001496	SOCS box domain	-	-
TRINITY_DN2441_c0_g2_i5.p1	b930fd48731273a8e799cd409db920ae	112	Pfam	PF07525	SOCS box	73	108	4.6e-05	T	23-10-2024	IPR001496	SOCS box domain	-	-
TRINITY_DN70474_c0_g1_i1.p1	f4749d25dbc16533240ebce191411dca	369	Pfam	PF13181	Tetratricopeptide repeat	279	303	170	T	23-10-2024	IPR019734	Tetratricopeptide repeat	-	-
TRINITY_DN70474_c0_g1_i1.p1	f4749d25dbc16533240ebce191411dca	369	Pfam	PF07719	Tetratricopeptide repeat	307	339	0.022	T	23-10-2024	IPR013105	Tetratricopeptide repeat 2	-	-
TRINITY_DN70474_c0_g1_i1.p1	f4749d25dbc16533240ebce191411dca	369	Pfam	PF00160	Cyclophilin type peptidyl-prolyl cis-trans isomerase/CLD	17	178	2.5e-48	T	23-10-2024	IPR002130	Cyclophilin-type peptidyl-prolyl cis-trans isomerase domain	-	-
TRINITY_DN1453_c0_g1_i11.p1	f1f46ffb0774f20fa86d77efb4b1a914	525	Pfam	PF08953	Domain of unknown function (DUF1899)	27	92	6e-10	T	23-10-2024	IPR015048	Domain of unknown function DUF1899	-	-
TRINITY_DN1453_c0_g1_i11.p1	f1f46ffb0774f20fa86d77efb4b1a914	525	Pfam	PF00400	WD domain, G-beta repeat	189	224	2.7e-05	T	23-10-2024	IPR001680	WD40 repeat	-	-
TRINITY_DN1453_c0_g1_i11.p1	f1f46ffb0774f20fa86d77efb4b1a914	525	Pfam	PF16300	Type of WD40 repeat	366	410	1e-13	T	23-10-2024	-	-	-	-
TRINITY_DN2129_c2_g1_i2.p1	7a5942d115c9acd10bf92a878d3e23ad	154	Pfam	PF21787	TNP-like, RNase H N-terminal domain	1	62	8.4e-11	T	23-10-2024	IPR048365	Transposable element P transposase-like, RNase H domain, N-terminal	-	-
TRINITY_DN11967_c0_g1_i10.p2	32670792e565200ab3f3f4f1de85cb17	294	Pfam	PF13672	Protein phosphatase 2C	57	238	0.00015	T	23-10-2024	-	-	-	-
TRINITY_DN11967_c0_g1_i1.p2	32670792e565200ab3f3f4f1de85cb17	294	Pfam	PF13672	Protein phosphatase 2C	57	238	0.00015	T	23-10-2024	-	-	-	-
TRINITY_DN11967_c0_g3_i5.p1	32670792e565200ab3f3f4f1de85cb17	294	Pfam	PF13672	Protein phosphatase 2C	57	238	0.00015	T	23-10-2024	-	-	-	-
TRINITY_DN11967_c0_g3_i6.p2	32670792e565200ab3f3f4f1de85cb17	294	Pfam	PF13672	Protein phosphatase 2C	57	238	0.00015	T	23-10-2024	-	-	-	-
TRINITY_DN11967_c0_g1_i12.p2	32670792e565200ab3f3f4f1de85cb17	294	Pfam	PF13672	Protein phosphatase 2C	57	238	0.00015	T	23-10-2024	-	-	-	-
TRINITY_DN11967_c0_g1_i6.p2	32670792e565200ab3f3f4f1de85cb17	294	Pfam	PF13672	Protein phosphatase 2C	57	238	0.00015	T	23-10-2024	-	-	-	-
TRINITY_DN11967_c0_g3_i4.p1	32670792e565200ab3f3f4f1de85cb17	294	Pfam	PF13672	Protein phosphatase 2C	57	238	0.00015	T	23-10-2024	-	-	-	-
TRINITY_DN11967_c0_g1_i8.p2	32670792e565200ab3f3f4f1de85cb17	294	Pfam	PF13672	Protein phosphatase 2C	57	238	0.00015	T	23-10-2024	-	-	-	-
TRINITY_DN8872_c0_g2_i2.p1	77c298661e4d951220124606f9644640	190	Pfam	PF00102	Protein-tyrosine phosphatase	64	187	3.7e-36	T	23-10-2024	IPR000242	Tyrosine-specific protein phosphatase, PTPase domain	-	-
TRINITY_DN8875_c0_g1_i3.p1	00ee7f4833d0c5634b9b68213ea509e7	769	Pfam	PF08205	CD80-like C2-set immunoglobulin domain	328	402	6.7e-05	T	23-10-2024	IPR013162	CD80-like, immunoglobulin C2-set	-	-
TRINITY_DN8875_c0_g1_i3.p1	00ee7f4833d0c5634b9b68213ea509e7	769	Pfam	PF13927	Immunoglobulin domain	434	500	7.8e-08	T	23-10-2024	-	-	-	-
TRINITY_DN21374_c0_g2_i2.p1	617f72269622dbc45fc1324f7124d892	279	Pfam	PF03725	3' exoribonuclease family, domain 2	195	261	1e-07	T	23-10-2024	IPR015847	Exoribonuclease, phosphorolytic domain 2	-	-
TRINITY_DN21374_c0_g2_i2.p1	617f72269622dbc45fc1324f7124d892	279	Pfam	PF01138	3' exoribonuclease family, domain 1	36	171	2.2e-25	T	23-10-2024	IPR001247	Exoribonuclease, phosphorolytic domain 1	-	-
TRINITY_DN2855_c0_g1_i14.p1	ec724f0c3c04dd2eee7dffa0513cffee	306	Pfam	PF01841	Transglutaminase-like superfamily	20	119	2.8e-12	T	23-10-2024	IPR002931	Transglutaminase-like	-	-
TRINITY_DN2855_c0_g1_i14.p1	ec724f0c3c04dd2eee7dffa0513cffee	306	Pfam	PF00927	Transglutaminase family, C-terminal ig like domain	241	305	0.00011	T	23-10-2024	IPR008958	Transglutaminase, C-terminal	-	-
TRINITY_DN2099_c0_g2_i5.p1	91d178fa73d46ba6a10d71fc78d0f2df	402	Pfam	PF21787	TNP-like, RNase H N-terminal domain	219	334	1.3e-08	T	23-10-2024	IPR048365	Transposable element P transposase-like, RNase H domain, N-terminal	-	-
TRINITY_DN2099_c0_g2_i1.p1	91d178fa73d46ba6a10d71fc78d0f2df	402	Pfam	PF21787	TNP-like, RNase H N-terminal domain	219	334	1.3e-08	T	23-10-2024	IPR048365	Transposable element P transposase-like, RNase H domain, N-terminal	-	-
TRINITY_DN2099_c0_g2_i2.p1	91d178fa73d46ba6a10d71fc78d0f2df	402	Pfam	PF21787	TNP-like, RNase H N-terminal domain	219	334	1.3e-08	T	23-10-2024	IPR048365	Transposable element P transposase-like, RNase H domain, N-terminal	-	-
TRINITY_DN111743_c0_g1_i2.p1	9d7060749335637847a7a040cbefedfc	151	Pfam	PF03165	MH1 domain	33	133	1.5e-38	T	23-10-2024	IPR003619	MAD homology 1, Dwarfin-type	-	-
TRINITY_DN2320_c0_g2_i12.p1	0238890a64157ebb23338285a82a0554	298	Pfam	PF00637	Region in Clathrin and VPS	137	214	0.00062	T	23-10-2024	IPR000547	Clathrin, heavy chain/VPS, 7-fold repeat	-	-
TRINITY_DN2320_c0_g2_i14.p1	0238890a64157ebb23338285a82a0554	298	Pfam	PF00637	Region in Clathrin and VPS	137	214	0.00062	T	23-10-2024	IPR000547	Clathrin, heavy chain/VPS, 7-fold repeat	-	-
TRINITY_DN2320_c0_g2_i20.p1	0238890a64157ebb23338285a82a0554	298	Pfam	PF00637	Region in Clathrin and VPS	137	214	0.00062	T	23-10-2024	IPR000547	Clathrin, heavy chain/VPS, 7-fold repeat	-	-
TRINITY_DN2320_c0_g2_i21.p1	0238890a64157ebb23338285a82a0554	298	Pfam	PF00637	Region in Clathrin and VPS	137	214	0.00062	T	23-10-2024	IPR000547	Clathrin, heavy chain/VPS, 7-fold repeat	-	-
TRINITY_DN2320_c0_g2_i7.p1	0238890a64157ebb23338285a82a0554	298	Pfam	PF00637	Region in Clathrin and VPS	137	214	0.00062	T	23-10-2024	IPR000547	Clathrin, heavy chain/VPS, 7-fold repeat	-	-
TRINITY_DN46971_c1_g1_i1.p1	75ed6ed062d1259e58fbd512a6e62cf1	614	Pfam	PF00160	Cyclophilin type peptidyl-prolyl cis-trans isomerase/CLD	464	612	5.8e-46	T	23-10-2024	IPR002130	Cyclophilin-type peptidyl-prolyl cis-trans isomerase domain	-	-
TRINITY_DN46971_c1_g1_i1.p1	75ed6ed062d1259e58fbd512a6e62cf1	614	Pfam	PF00400	WD domain, G-beta repeat	94	129	440	T	23-10-2024	IPR001680	WD40 repeat	-	-
TRINITY_DN46971_c1_g1_i1.p1	75ed6ed062d1259e58fbd512a6e62cf1	614	Pfam	PF00400	WD domain, G-beta repeat	241	275	26	T	23-10-2024	IPR001680	WD40 repeat	-	-
TRINITY_DN53960_c0_g1_i1.p1	d36b9df59805ef022994ab50ef74e43c	218	Pfam	PF01979	Amidohydrolase family	8	210	7e-39	T	23-10-2024	IPR006680	Amidohydrolase-related	-	-
TRINITY_DN5572_c0_g2_i1.p1	30ceeb7a70b69952ab6109e026ed59db	135	Pfam	PF01359	Transposase (partial DDE domain)	11	86	1.2e-15	T	23-10-2024	IPR001888	Transposase, type 1	-	-
TRINITY_DN3329_c0_g1_i1.p1	0629543d9d391adf10b9171c3bac41dd	201	Pfam	PF00025	ADP-ribosylation factor family	10	185	1.9e-43	T	23-10-2024	IPR006689	Small GTPase superfamily, ARF/SAR type	-	-
TRINITY_DN177_c0_g1_i2.p1	5fb2914e99aa8ed2e1ebcb3d3ad7c22c	426	Pfam	PF03435	Saccharopine dehydrogenase NADP binding domain	8	144	3.4e-11	T	23-10-2024	IPR005097	Saccharopine dehydrogenase, NADP binding domain	-	-
TRINITY_DN11705_c0_g1_i21.p1	23bdec5a3141fcca16e5805feca68e05	1131	Pfam	PF12423	Kinesin protein 1B	753	798	9.2e-12	T	23-10-2024	IPR022140	Kinesin-like KIF1-type	-	-
TRINITY_DN11705_c0_g1_i21.p1	23bdec5a3141fcca16e5805feca68e05	1131	Pfam	PF00498	FHA domain	467	532	7.9e-06	T	23-10-2024	IPR000253	Forkhead-associated (FHA) domain	-	-
TRINITY_DN11705_c0_g1_i21.p1	23bdec5a3141fcca16e5805feca68e05	1131	Pfam	PF12473	Kinesin protein	1014	1089	0.00035	T	23-10-2024	IPR022164	Kinesin-like	-	-
TRINITY_DN11705_c0_g1_i21.p1	23bdec5a3141fcca16e5805feca68e05	1131	Pfam	PF00225	Kinesin motor domain	11	350	9.9e-114	T	23-10-2024	IPR001752	Kinesin motor domain	-	-
TRINITY_DN11705_c0_g1_i21.p1	23bdec5a3141fcca16e5805feca68e05	1131	Pfam	PF16183	Kinesin-associated	383	464	3.1e-17	T	23-10-2024	IPR032405	Kinesin-associated	-	-
TRINITY_DN11705_c0_g1_i11.p1	23bdec5a3141fcca16e5805feca68e05	1131	Pfam	PF12423	Kinesin protein 1B	753	798	9.2e-12	T	23-10-2024	IPR022140	Kinesin-like KIF1-type	-	-
TRINITY_DN11705_c0_g1_i11.p1	23bdec5a3141fcca16e5805feca68e05	1131	Pfam	PF00498	FHA domain	467	532	7.9e-06	T	23-10-2024	IPR000253	Forkhead-associated (FHA) domain	-	-
TRINITY_DN11705_c0_g1_i11.p1	23bdec5a3141fcca16e5805feca68e05	1131	Pfam	PF12473	Kinesin protein	1014	1089	0.00035	T	23-10-2024	IPR022164	Kinesin-like	-	-
TRINITY_DN11705_c0_g1_i11.p1	23bdec5a3141fcca16e5805feca68e05	1131	Pfam	PF00225	Kinesin motor domain	11	350	9.9e-114	T	23-10-2024	IPR001752	Kinesin motor domain	-	-
TRINITY_DN11705_c0_g1_i11.p1	23bdec5a3141fcca16e5805feca68e05	1131	Pfam	PF16183	Kinesin-associated	383	464	3.1e-17	T	23-10-2024	IPR032405	Kinesin-associated	-	-
TRINITY_DN11705_c0_g1_i24.p1	23bdec5a3141fcca16e5805feca68e05	1131	Pfam	PF12423	Kinesin protein 1B	753	798	9.2e-12	T	23-10-2024	IPR022140	Kinesin-like KIF1-type	-	-
TRINITY_DN11705_c0_g1_i24.p1	23bdec5a3141fcca16e5805feca68e05	1131	Pfam	PF00498	FHA domain	467	532	7.9e-06	T	23-10-2024	IPR000253	Forkhead-associated (FHA) domain	-	-
TRINITY_DN11705_c0_g1_i24.p1	23bdec5a3141fcca16e5805feca68e05	1131	Pfam	PF12473	Kinesin protein	1014	1089	0.00035	T	23-10-2024	IPR022164	Kinesin-like	-	-
TRINITY_DN11705_c0_g1_i24.p1	23bdec5a3141fcca16e5805feca68e05	1131	Pfam	PF00225	Kinesin motor domain	11	350	9.9e-114	T	23-10-2024	IPR001752	Kinesin motor domain	-	-
TRINITY_DN11705_c0_g1_i24.p1	23bdec5a3141fcca16e5805feca68e05	1131	Pfam	PF16183	Kinesin-associated	383	464	3.1e-17	T	23-10-2024	IPR032405	Kinesin-associated	-	-
TRINITY_DN87732_c0_g1_i2.p1	47ddd2d918b255338e5f91b003e3ef96	347	Pfam	PF07690	Major Facilitator Superfamily	1	92	1e-06	T	23-10-2024	IPR011701	Major facilitator superfamily	-	-
TRINITY_DN6257_c0_g1_i21.p1	c84c06400708a51544f3f9708c69b73c	631	Pfam	PF14559	Tetratricopeptide repeat	523	572	0.0097	T	23-10-2024	-	-	-	-
TRINITY_DN6257_c0_g1_i16.p1	c84c06400708a51544f3f9708c69b73c	631	Pfam	PF14559	Tetratricopeptide repeat	523	572	0.0097	T	23-10-2024	-	-	-	-
TRINITY_DN7352_c0_g1_i2.p1	f07f4364d781d0d7af3c95000d201545	553	Pfam	PF05327	RNA polymerase I specific transcription initiation factor RRN3	16	512	2.7e-111	T	23-10-2024	IPR007991	RNA polymerase I specific transcription initiation factor RRN3	-	-
TRINITY_DN3729_c0_g1_i40.p2	0b71c29fb11b2c7453f57e8df7d480de	116	Pfam	PF21355	TRAF/meprin, MATH domain	2	107	1e-23	T	23-10-2024	IPR049342	TRAF1-6, MATH domain	-	-
TRINITY_DN3729_c0_g1_i2.p3	0b71c29fb11b2c7453f57e8df7d480de	116	Pfam	PF21355	TRAF/meprin, MATH domain	2	107	1e-23	T	23-10-2024	IPR049342	TRAF1-6, MATH domain	-	-
TRINITY_DN3729_c0_g1_i88.p2	0b71c29fb11b2c7453f57e8df7d480de	116	Pfam	PF21355	TRAF/meprin, MATH domain	2	107	1e-23	T	23-10-2024	IPR049342	TRAF1-6, MATH domain	-	-
TRINITY_DN3729_c0_g1_i27.p3	0b71c29fb11b2c7453f57e8df7d480de	116	Pfam	PF21355	TRAF/meprin, MATH domain	2	107	1e-23	T	23-10-2024	IPR049342	TRAF1-6, MATH domain	-	-
TRINITY_DN3729_c0_g1_i3.p3	0b71c29fb11b2c7453f57e8df7d480de	116	Pfam	PF21355	TRAF/meprin, MATH domain	2	107	1e-23	T	23-10-2024	IPR049342	TRAF1-6, MATH domain	-	-
TRINITY_DN3729_c0_g1_i16.p2	0b71c29fb11b2c7453f57e8df7d480de	116	Pfam	PF21355	TRAF/meprin, MATH domain	2	107	1e-23	T	23-10-2024	IPR049342	TRAF1-6, MATH domain	-	-
TRINITY_DN3729_c0_g1_i4.p2	0b71c29fb11b2c7453f57e8df7d480de	116	Pfam	PF21355	TRAF/meprin, MATH domain	2	107	1e-23	T	23-10-2024	IPR049342	TRAF1-6, MATH domain	-	-
TRINITY_DN3729_c0_g1_i36.p2	0b71c29fb11b2c7453f57e8df7d480de	116	Pfam	PF21355	TRAF/meprin, MATH domain	2	107	1e-23	T	23-10-2024	IPR049342	TRAF1-6, MATH domain	-	-
TRINITY_DN3729_c0_g1_i74.p2	0b71c29fb11b2c7453f57e8df7d480de	116	Pfam	PF21355	TRAF/meprin, MATH domain	2	107	1e-23	T	23-10-2024	IPR049342	TRAF1-6, MATH domain	-	-
TRINITY_DN3729_c0_g1_i57.p2	0b71c29fb11b2c7453f57e8df7d480de	116	Pfam	PF21355	TRAF/meprin, MATH domain	2	107	1e-23	T	23-10-2024	IPR049342	TRAF1-6, MATH domain	-	-
TRINITY_DN3729_c0_g1_i64.p3	0b71c29fb11b2c7453f57e8df7d480de	116	Pfam	PF21355	TRAF/meprin, MATH domain	2	107	1e-23	T	23-10-2024	IPR049342	TRAF1-6, MATH domain	-	-
TRINITY_DN3729_c0_g1_i65.p2	0b71c29fb11b2c7453f57e8df7d480de	116	Pfam	PF21355	TRAF/meprin, MATH domain	2	107	1e-23	T	23-10-2024	IPR049342	TRAF1-6, MATH domain	-	-
TRINITY_DN3729_c0_g1_i31.p2	0b71c29fb11b2c7453f57e8df7d480de	116	Pfam	PF21355	TRAF/meprin, MATH domain	2	107	1e-23	T	23-10-2024	IPR049342	TRAF1-6, MATH domain	-	-
TRINITY_DN3729_c0_g1_i41.p2	0b71c29fb11b2c7453f57e8df7d480de	116	Pfam	PF21355	TRAF/meprin, MATH domain	2	107	1e-23	T	23-10-2024	IPR049342	TRAF1-6, MATH domain	-	-
TRINITY_DN3729_c0_g1_i28.p3	0b71c29fb11b2c7453f57e8df7d480de	116	Pfam	PF21355	TRAF/meprin, MATH domain	2	107	1e-23	T	23-10-2024	IPR049342	TRAF1-6, MATH domain	-	-
TRINITY_DN3729_c0_g1_i83.p2	0b71c29fb11b2c7453f57e8df7d480de	116	Pfam	PF21355	TRAF/meprin, MATH domain	2	107	1e-23	T	23-10-2024	IPR049342	TRAF1-6, MATH domain	-	-
TRINITY_DN3729_c0_g1_i43.p3	0b71c29fb11b2c7453f57e8df7d480de	116	Pfam	PF21355	TRAF/meprin, MATH domain	2	107	1e-23	T	23-10-2024	IPR049342	TRAF1-6, MATH domain	-	-
TRINITY_DN3729_c0_g1_i55.p2	0b71c29fb11b2c7453f57e8df7d480de	116	Pfam	PF21355	TRAF/meprin, MATH domain	2	107	1e-23	T	23-10-2024	IPR049342	TRAF1-6, MATH domain	-	-
TRINITY_DN3729_c0_g1_i24.p2	0b71c29fb11b2c7453f57e8df7d480de	116	Pfam	PF21355	TRAF/meprin, MATH domain	2	107	1e-23	T	23-10-2024	IPR049342	TRAF1-6, MATH domain	-	-
TRINITY_DN3729_c0_g1_i89.p3	0b71c29fb11b2c7453f57e8df7d480de	116	Pfam	PF21355	TRAF/meprin, MATH domain	2	107	1e-23	T	23-10-2024	IPR049342	TRAF1-6, MATH domain	-	-
TRINITY_DN3729_c0_g1_i11.p3	0b71c29fb11b2c7453f57e8df7d480de	116	Pfam	PF21355	TRAF/meprin, MATH domain	2	107	1e-23	T	23-10-2024	IPR049342	TRAF1-6, MATH domain	-	-
TRINITY_DN3729_c0_g1_i69.p3	0b71c29fb11b2c7453f57e8df7d480de	116	Pfam	PF21355	TRAF/meprin, MATH domain	2	107	1e-23	T	23-10-2024	IPR049342	TRAF1-6, MATH domain	-	-
TRINITY_DN3729_c0_g1_i30.p3	0b71c29fb11b2c7453f57e8df7d480de	116	Pfam	PF21355	TRAF/meprin, MATH domain	2	107	1e-23	T	23-10-2024	IPR049342	TRAF1-6, MATH domain	-	-
TRINITY_DN3729_c0_g1_i14.p2	0b71c29fb11b2c7453f57e8df7d480de	116	Pfam	PF21355	TRAF/meprin, MATH domain	2	107	1e-23	T	23-10-2024	IPR049342	TRAF1-6, MATH domain	-	-
TRINITY_DN3729_c0_g1_i84.p3	0b71c29fb11b2c7453f57e8df7d480de	116	Pfam	PF21355	TRAF/meprin, MATH domain	2	107	1e-23	T	23-10-2024	IPR049342	TRAF1-6, MATH domain	-	-
TRINITY_DN3729_c0_g1_i15.p3	0b71c29fb11b2c7453f57e8df7d480de	116	Pfam	PF21355	TRAF/meprin, MATH domain	2	107	1e-23	T	23-10-2024	IPR049342	TRAF1-6, MATH domain	-	-
TRINITY_DN3729_c0_g1_i20.p2	0b71c29fb11b2c7453f57e8df7d480de	116	Pfam	PF21355	TRAF/meprin, MATH domain	2	107	1e-23	T	23-10-2024	IPR049342	TRAF1-6, MATH domain	-	-
TRINITY_DN3729_c0_g1_i72.p2	0b71c29fb11b2c7453f57e8df7d480de	116	Pfam	PF21355	TRAF/meprin, MATH domain	2	107	1e-23	T	23-10-2024	IPR049342	TRAF1-6, MATH domain	-	-
TRINITY_DN106976_c0_g1_i1.p1	a8c1820892a56670c8c01f66406c1482	112	Pfam	PF07885	Ion channel	39	95	1.9e-10	T	23-10-2024	IPR013099	Potassium channel domain	-	-
TRINITY_DN90262_c0_g1_i1.p1	62a42d64c71708173f2e5acd23478888	477	Pfam	PF14638	Folliculin-interacting protein C-terminus	291	468	7.4e-40	T	23-10-2024	IPR028086	Folliculin-interacting protein, C-terminal domain	-	-
TRINITY_DN988_c0_g2_i9.p2	e682baa95f507de8b2c0d3248408c636	372	Pfam	PF00435	Spectrin repeat	96	198	2.7e-15	T	23-10-2024	IPR002017	Spectrin repeat	-	-
TRINITY_DN988_c0_g2_i9.p2	e682baa95f507de8b2c0d3248408c636	372	Pfam	PF00435	Spectrin repeat	202	304	2.1e-17	T	23-10-2024	IPR002017	Spectrin repeat	-	-
TRINITY_DN988_c0_g2_i9.p2	e682baa95f507de8b2c0d3248408c636	372	Pfam	PF00435	Spectrin repeat	1	91	4.3e-12	T	23-10-2024	IPR002017	Spectrin repeat	-	-
TRINITY_DN988_c0_g2_i9.p2	e682baa95f507de8b2c0d3248408c636	372	Pfam	PF00435	Spectrin repeat	308	363	2.4e-07	T	23-10-2024	IPR002017	Spectrin repeat	-	-
TRINITY_DN988_c0_g2_i7.p1	e682baa95f507de8b2c0d3248408c636	372	Pfam	PF00435	Spectrin repeat	96	198	2.7e-15	T	23-10-2024	IPR002017	Spectrin repeat	-	-
TRINITY_DN988_c0_g2_i7.p1	e682baa95f507de8b2c0d3248408c636	372	Pfam	PF00435	Spectrin repeat	202	304	2.1e-17	T	23-10-2024	IPR002017	Spectrin repeat	-	-
TRINITY_DN988_c0_g2_i7.p1	e682baa95f507de8b2c0d3248408c636	372	Pfam	PF00435	Spectrin repeat	1	91	4.3e-12	T	23-10-2024	IPR002017	Spectrin repeat	-	-
TRINITY_DN988_c0_g2_i7.p1	e682baa95f507de8b2c0d3248408c636	372	Pfam	PF00435	Spectrin repeat	308	363	2.4e-07	T	23-10-2024	IPR002017	Spectrin repeat	-	-
TRINITY_DN53039_c0_g1_i1.p1	0fcbe05c7eff20c3ec79dc8eec0973e5	557	Pfam	PF00226	DnaJ domain	21	86	3.9e-13	T	23-10-2024	IPR001623	DnaJ domain	-	-
TRINITY_DN53039_c0_g1_i1.p1	0fcbe05c7eff20c3ec79dc8eec0973e5	557	Pfam	PF22774	DNAJC11, beta-barrel domain	164	372	2.4e-40	T	23-10-2024	IPR055225	DNAJC11-like, beta-barrel domain	-	-
TRINITY_DN53039_c0_g1_i1.p1	0fcbe05c7eff20c3ec79dc8eec0973e5	557	Pfam	PF11875	DnaJ-like protein C11, C-terminal	421	549	4.3e-43	T	23-10-2024	IPR024586	DnaJ-like protein C11, C-terminal	-	-
TRINITY_DN4379_c0_g1_i1.p1	23c5edd871c4afd4a5b5ece59e9aa0ec	301	Pfam	PF01245	Ribosomal protein L19	92	183	1.7e-10	T	23-10-2024	IPR001857	Large ribosomal subunit protein bL19	-	-
TRINITY_DN4379_c1_g1_i1.p1	23c5edd871c4afd4a5b5ece59e9aa0ec	301	Pfam	PF01245	Ribosomal protein L19	92	183	1.7e-10	T	23-10-2024	IPR001857	Large ribosomal subunit protein bL19	-	-
TRINITY_DN5499_c0_g1_i10.p2	b529e827817d9ec009a84e617d383f16	306	Pfam	PF02460	Patched family	8	250	1.3e-63	T	23-10-2024	IPR003392	Protein patched/dispatched	-	-
TRINITY_DN5499_c0_g2_i1.p2	b529e827817d9ec009a84e617d383f16	306	Pfam	PF02460	Patched family	8	250	1.3e-63	T	23-10-2024	IPR003392	Protein patched/dispatched	-	-
TRINITY_DN5499_c0_g2_i4.p2	b529e827817d9ec009a84e617d383f16	306	Pfam	PF02460	Patched family	8	250	1.3e-63	T	23-10-2024	IPR003392	Protein patched/dispatched	-	-
TRINITY_DN5499_c0_g1_i9.p1	b529e827817d9ec009a84e617d383f16	306	Pfam	PF02460	Patched family	8	250	1.3e-63	T	23-10-2024	IPR003392	Protein patched/dispatched	-	-
TRINITY_DN5499_c0_g1_i3.p2	b529e827817d9ec009a84e617d383f16	306	Pfam	PF02460	Patched family	8	250	1.3e-63	T	23-10-2024	IPR003392	Protein patched/dispatched	-	-
TRINITY_DN3061_c1_g1_i11.p1	16b283df1ea6c8aadc5bd6218b13827c	1086	Pfam	PF00806	Pumilio-family RNA binding repeat	1017	1048	3.6e-05	T	23-10-2024	IPR001313	Pumilio RNA-binding repeat	-	-
TRINITY_DN3061_c1_g1_i11.p1	16b283df1ea6c8aadc5bd6218b13827c	1086	Pfam	PF00806	Pumilio-family RNA binding repeat	939	968	0.0014	T	23-10-2024	IPR001313	Pumilio RNA-binding repeat	-	-
TRINITY_DN3061_c1_g1_i11.p1	16b283df1ea6c8aadc5bd6218b13827c	1086	Pfam	PF00806	Pumilio-family RNA binding repeat	973	1005	3.6e-05	T	23-10-2024	IPR001313	Pumilio RNA-binding repeat	-	-
TRINITY_DN3061_c1_g1_i11.p1	16b283df1ea6c8aadc5bd6218b13827c	1086	Pfam	PF00806	Pumilio-family RNA binding repeat	794	824	5.5e-05	T	23-10-2024	IPR001313	Pumilio RNA-binding repeat	-	-
TRINITY_DN3061_c1_g1_i11.p1	16b283df1ea6c8aadc5bd6218b13827c	1086	Pfam	PF00806	Pumilio-family RNA binding repeat	900	934	4.8e-10	T	23-10-2024	IPR001313	Pumilio RNA-binding repeat	-	-
TRINITY_DN3061_c1_g1_i11.p1	16b283df1ea6c8aadc5bd6218b13827c	1086	Pfam	PF00806	Pumilio-family RNA binding repeat	864	895	0.018	T	23-10-2024	IPR001313	Pumilio RNA-binding repeat	-	-
TRINITY_DN3061_c1_g1_i11.p1	16b283df1ea6c8aadc5bd6218b13827c	1086	Pfam	PF00806	Pumilio-family RNA binding repeat	828	861	6e-07	T	23-10-2024	IPR001313	Pumilio RNA-binding repeat	-	-
TRINITY_DN3061_c1_g1_i11.p1	16b283df1ea6c8aadc5bd6218b13827c	1086	Pfam	PF00806	Pumilio-family RNA binding repeat	756	790	3.6e-08	T	23-10-2024	IPR001313	Pumilio RNA-binding repeat	-	-
TRINITY_DN3061_c1_g1_i8.p1	16b283df1ea6c8aadc5bd6218b13827c	1086	Pfam	PF00806	Pumilio-family RNA binding repeat	1017	1048	3.6e-05	T	23-10-2024	IPR001313	Pumilio RNA-binding repeat	-	-
TRINITY_DN3061_c1_g1_i8.p1	16b283df1ea6c8aadc5bd6218b13827c	1086	Pfam	PF00806	Pumilio-family RNA binding repeat	939	968	0.0014	T	23-10-2024	IPR001313	Pumilio RNA-binding repeat	-	-
TRINITY_DN3061_c1_g1_i8.p1	16b283df1ea6c8aadc5bd6218b13827c	1086	Pfam	PF00806	Pumilio-family RNA binding repeat	973	1005	3.6e-05	T	23-10-2024	IPR001313	Pumilio RNA-binding repeat	-	-
TRINITY_DN3061_c1_g1_i8.p1	16b283df1ea6c8aadc5bd6218b13827c	1086	Pfam	PF00806	Pumilio-family RNA binding repeat	794	824	5.5e-05	T	23-10-2024	IPR001313	Pumilio RNA-binding repeat	-	-
TRINITY_DN3061_c1_g1_i8.p1	16b283df1ea6c8aadc5bd6218b13827c	1086	Pfam	PF00806	Pumilio-family RNA binding repeat	900	934	4.8e-10	T	23-10-2024	IPR001313	Pumilio RNA-binding repeat	-	-
TRINITY_DN3061_c1_g1_i8.p1	16b283df1ea6c8aadc5bd6218b13827c	1086	Pfam	PF00806	Pumilio-family RNA binding repeat	864	895	0.018	T	23-10-2024	IPR001313	Pumilio RNA-binding repeat	-	-
TRINITY_DN3061_c1_g1_i8.p1	16b283df1ea6c8aadc5bd6218b13827c	1086	Pfam	PF00806	Pumilio-family RNA binding repeat	828	861	6e-07	T	23-10-2024	IPR001313	Pumilio RNA-binding repeat	-	-
TRINITY_DN3061_c1_g1_i8.p1	16b283df1ea6c8aadc5bd6218b13827c	1086	Pfam	PF00806	Pumilio-family RNA binding repeat	756	790	3.6e-08	T	23-10-2024	IPR001313	Pumilio RNA-binding repeat	-	-
TRINITY_DN3061_c1_g1_i1.p1	16b283df1ea6c8aadc5bd6218b13827c	1086	Pfam	PF00806	Pumilio-family RNA binding repeat	1017	1048	3.6e-05	T	23-10-2024	IPR001313	Pumilio RNA-binding repeat	-	-
TRINITY_DN3061_c1_g1_i1.p1	16b283df1ea6c8aadc5bd6218b13827c	1086	Pfam	PF00806	Pumilio-family RNA binding repeat	939	968	0.0014	T	23-10-2024	IPR001313	Pumilio RNA-binding repeat	-	-
TRINITY_DN3061_c1_g1_i1.p1	16b283df1ea6c8aadc5bd6218b13827c	1086	Pfam	PF00806	Pumilio-family RNA binding repeat	973	1005	3.6e-05	T	23-10-2024	IPR001313	Pumilio RNA-binding repeat	-	-
TRINITY_DN3061_c1_g1_i1.p1	16b283df1ea6c8aadc5bd6218b13827c	1086	Pfam	PF00806	Pumilio-family RNA binding repeat	794	824	5.5e-05	T	23-10-2024	IPR001313	Pumilio RNA-binding repeat	-	-
TRINITY_DN3061_c1_g1_i1.p1	16b283df1ea6c8aadc5bd6218b13827c	1086	Pfam	PF00806	Pumilio-family RNA binding repeat	900	934	4.8e-10	T	23-10-2024	IPR001313	Pumilio RNA-binding repeat	-	-
TRINITY_DN3061_c1_g1_i1.p1	16b283df1ea6c8aadc5bd6218b13827c	1086	Pfam	PF00806	Pumilio-family RNA binding repeat	864	895	0.018	T	23-10-2024	IPR001313	Pumilio RNA-binding repeat	-	-
TRINITY_DN3061_c1_g1_i1.p1	16b283df1ea6c8aadc5bd6218b13827c	1086	Pfam	PF00806	Pumilio-family RNA binding repeat	828	861	6e-07	T	23-10-2024	IPR001313	Pumilio RNA-binding repeat	-	-
TRINITY_DN3061_c1_g1_i1.p1	16b283df1ea6c8aadc5bd6218b13827c	1086	Pfam	PF00806	Pumilio-family RNA binding repeat	756	790	3.6e-08	T	23-10-2024	IPR001313	Pumilio RNA-binding repeat	-	-
TRINITY_DN3061_c1_g1_i14.p1	16b283df1ea6c8aadc5bd6218b13827c	1086	Pfam	PF00806	Pumilio-family RNA binding repeat	1017	1048	3.6e-05	T	23-10-2024	IPR001313	Pumilio RNA-binding repeat	-	-
TRINITY_DN3061_c1_g1_i14.p1	16b283df1ea6c8aadc5bd6218b13827c	1086	Pfam	PF00806	Pumilio-family RNA binding repeat	939	968	0.0014	T	23-10-2024	IPR001313	Pumilio RNA-binding repeat	-	-
TRINITY_DN3061_c1_g1_i14.p1	16b283df1ea6c8aadc5bd6218b13827c	1086	Pfam	PF00806	Pumilio-family RNA binding repeat	973	1005	3.6e-05	T	23-10-2024	IPR001313	Pumilio RNA-binding repeat	-	-
TRINITY_DN3061_c1_g1_i14.p1	16b283df1ea6c8aadc5bd6218b13827c	1086	Pfam	PF00806	Pumilio-family RNA binding repeat	794	824	5.5e-05	T	23-10-2024	IPR001313	Pumilio RNA-binding repeat	-	-
TRINITY_DN3061_c1_g1_i14.p1	16b283df1ea6c8aadc5bd6218b13827c	1086	Pfam	PF00806	Pumilio-family RNA binding repeat	900	934	4.8e-10	T	23-10-2024	IPR001313	Pumilio RNA-binding repeat	-	-
TRINITY_DN3061_c1_g1_i14.p1	16b283df1ea6c8aadc5bd6218b13827c	1086	Pfam	PF00806	Pumilio-family RNA binding repeat	864	895	0.018	T	23-10-2024	IPR001313	Pumilio RNA-binding repeat	-	-
TRINITY_DN3061_c1_g1_i14.p1	16b283df1ea6c8aadc5bd6218b13827c	1086	Pfam	PF00806	Pumilio-family RNA binding repeat	828	861	6e-07	T	23-10-2024	IPR001313	Pumilio RNA-binding repeat	-	-
TRINITY_DN3061_c1_g1_i14.p1	16b283df1ea6c8aadc5bd6218b13827c	1086	Pfam	PF00806	Pumilio-family RNA binding repeat	756	790	3.6e-08	T	23-10-2024	IPR001313	Pumilio RNA-binding repeat	-	-
TRINITY_DN3061_c1_g1_i3.p1	16b283df1ea6c8aadc5bd6218b13827c	1086	Pfam	PF00806	Pumilio-family RNA binding repeat	1017	1048	3.6e-05	T	23-10-2024	IPR001313	Pumilio RNA-binding repeat	-	-
TRINITY_DN3061_c1_g1_i3.p1	16b283df1ea6c8aadc5bd6218b13827c	1086	Pfam	PF00806	Pumilio-family RNA binding repeat	939	968	0.0014	T	23-10-2024	IPR001313	Pumilio RNA-binding repeat	-	-
TRINITY_DN3061_c1_g1_i3.p1	16b283df1ea6c8aadc5bd6218b13827c	1086	Pfam	PF00806	Pumilio-family RNA binding repeat	973	1005	3.6e-05	T	23-10-2024	IPR001313	Pumilio RNA-binding repeat	-	-
TRINITY_DN3061_c1_g1_i3.p1	16b283df1ea6c8aadc5bd6218b13827c	1086	Pfam	PF00806	Pumilio-family RNA binding repeat	794	824	5.5e-05	T	23-10-2024	IPR001313	Pumilio RNA-binding repeat	-	-
TRINITY_DN3061_c1_g1_i3.p1	16b283df1ea6c8aadc5bd6218b13827c	1086	Pfam	PF00806	Pumilio-family RNA binding repeat	900	934	4.8e-10	T	23-10-2024	IPR001313	Pumilio RNA-binding repeat	-	-
TRINITY_DN3061_c1_g1_i3.p1	16b283df1ea6c8aadc5bd6218b13827c	1086	Pfam	PF00806	Pumilio-family RNA binding repeat	864	895	0.018	T	23-10-2024	IPR001313	Pumilio RNA-binding repeat	-	-
TRINITY_DN3061_c1_g1_i3.p1	16b283df1ea6c8aadc5bd6218b13827c	1086	Pfam	PF00806	Pumilio-family RNA binding repeat	828	861	6e-07	T	23-10-2024	IPR001313	Pumilio RNA-binding repeat	-	-
TRINITY_DN3061_c1_g1_i3.p1	16b283df1ea6c8aadc5bd6218b13827c	1086	Pfam	PF00806	Pumilio-family RNA binding repeat	756	790	3.6e-08	T	23-10-2024	IPR001313	Pumilio RNA-binding repeat	-	-
TRINITY_DN690_c0_g1_i10.p1	803cadb315d7bc4e35d9f11684742c38	1363	Pfam	PF00069	Protein kinase domain	1	200	4.6e-55	T	23-10-2024	IPR000719	Protein kinase domain	-	-
TRINITY_DN4962_c0_g1_i3.p1	936c269e74b5a371b970983f6a88881c	325	Pfam	PF04880	NUDE protein, C-terminal conserved region	134	295	2.2e-17	T	23-10-2024	IPR006964	NUDE domain	-	-
TRINITY_DN4962_c0_g2_i4.p1	936c269e74b5a371b970983f6a88881c	325	Pfam	PF04880	NUDE protein, C-terminal conserved region	134	295	2.2e-17	T	23-10-2024	IPR006964	NUDE domain	-	-
TRINITY_DN1053_c0_g2_i1.p1	a659f0aa655cf19806a36f243eb82799	340	Pfam	PF00337	Galactoside-binding lectin	13	142	1.5e-37	T	23-10-2024	IPR001079	Galectin, carbohydrate recognition domain	-	-
TRINITY_DN1053_c0_g2_i1.p1	a659f0aa655cf19806a36f243eb82799	340	Pfam	PF00337	Galactoside-binding lectin	206	338	3.1e-38	T	23-10-2024	IPR001079	Galectin, carbohydrate recognition domain	-	-
TRINITY_DN1053_c1_g1_i2.p1	a659f0aa655cf19806a36f243eb82799	340	Pfam	PF00337	Galactoside-binding lectin	13	142	1.5e-37	T	23-10-2024	IPR001079	Galectin, carbohydrate recognition domain	-	-
TRINITY_DN1053_c1_g1_i2.p1	a659f0aa655cf19806a36f243eb82799	340	Pfam	PF00337	Galactoside-binding lectin	206	338	3.1e-38	T	23-10-2024	IPR001079	Galectin, carbohydrate recognition domain	-	-
TRINITY_DN7059_c0_g1_i3.p1	103be2d6524008612acfa570e6f73e41	142	Pfam	PF00067	Cytochrome P450	1	120	1.4e-37	T	23-10-2024	IPR001128	Cytochrome P450	-	-
TRINITY_DN91638_c0_g1_i1.p1	87724cc9420c7b10c85202fe1bec9fdf	537	Pfam	PF03155	ALG6, ALG8 glycosyltransferase family	19	513	1.1e-163	T	23-10-2024	IPR004856	Glycosyl transferase, ALG6/ALG8	-	-
TRINITY_DN6325_c0_g1_i3.p1	5ba7017700240d50281324ac9caa71d3	710	Pfam	PF07714	Protein tyrosine and serine/threonine kinase	57	305	4.8e-48	T	23-10-2024	IPR001245	Serine-threonine/tyrosine-protein kinase, catalytic domain	-	-
TRINITY_DN1016_c0_g1_i6.p1	8738a6c2200d09c978a03cc8c453a700	413	Pfam	PF00505	HMG (high mobility group) box	119	187	1.7e-12	T	23-10-2024	IPR009071	High mobility group box domain	-	-
TRINITY_DN156_c0_g1_i1.p1	626e1bf65ec8277fe3abc89577d8fa4e	143	Pfam	PF01826	Trypsin Inhibitor like cysteine rich domain	84	142	3.1e-05	T	23-10-2024	IPR002919	Trypsin Inhibitor-like, cysteine rich domain	-	-
TRINITY_DN156_c0_g1_i1.p1	626e1bf65ec8277fe3abc89577d8fa4e	143	Pfam	PF01826	Trypsin Inhibitor like cysteine rich domain	21	81	0.0013	T	23-10-2024	IPR002919	Trypsin Inhibitor-like, cysteine rich domain	-	-
TRINITY_DN156_c0_g1_i29.p1	626e1bf65ec8277fe3abc89577d8fa4e	143	Pfam	PF01826	Trypsin Inhibitor like cysteine rich domain	84	142	3.1e-05	T	23-10-2024	IPR002919	Trypsin Inhibitor-like, cysteine rich domain	-	-
TRINITY_DN156_c0_g1_i29.p1	626e1bf65ec8277fe3abc89577d8fa4e	143	Pfam	PF01826	Trypsin Inhibitor like cysteine rich domain	21	81	0.0013	T	23-10-2024	IPR002919	Trypsin Inhibitor-like, cysteine rich domain	-	-
TRINITY_DN11719_c0_g1_i7.p1	2ddf0b17baf982514d16329d49b32de1	487	Pfam	PF09334	tRNA synthetases class I (M)	11	66	0.0097	T	23-10-2024	IPR015413	Methionyl/Leucyl tRNA synthetase	-	-
TRINITY_DN11719_c0_g1_i7.p1	2ddf0b17baf982514d16329d49b32de1	487	Pfam	PF08264	Anticodon-binding domain of tRNA ligase	103	197	1.7e-14	T	23-10-2024	IPR013155	Methionyl/Valyl/Leucyl/Isoleucyl-tRNA synthetase, anticodon-binding	-	-
TRINITY_DN11719_c0_g1_i7.p1	2ddf0b17baf982514d16329d49b32de1	487	Pfam	PF22947	Ubiquitin-like domain	375	486	1.1e-32	T	23-10-2024	IPR054509	Leucine--tRNA ligase, ubiquitin-like domain	-	-
TRINITY_DN6708_c0_g1_i5.p1	b5bb792c7559dbe2789fa5c5ff481450	382	Pfam	PF09271	LAG1, DNA binding	254	380	2e-44	T	23-10-2024	IPR015351	RBP-J/Cbf11/Cbf12, DNA binding	-	-
TRINITY_DN108187_c0_g1_i1.p1	70837fecafbd9a5b3749d16f5bd4d970	193	Pfam	PF05183	RNA dependent RNA polymerase	93	185	0.00032	T	23-10-2024	IPR007855	RNA-dependent RNA polymerase, eukaryotic-type	-	-
TRINITY_DN52356_c0_g1_i2.p1	bffc98f40c9a5e3c3dbd04b8c7dcb9e1	472	Pfam	PF14921	Adenomatosis polyposis coli down-regulated 1	18	250	1.2e-68	T	23-10-2024	IPR029405	APCDD1 domain	-	-
TRINITY_DN52356_c0_g1_i2.p1	bffc98f40c9a5e3c3dbd04b8c7dcb9e1	472	Pfam	PF14921	Adenomatosis polyposis coli down-regulated 1	256	435	4.4e-18	T	23-10-2024	IPR029405	APCDD1 domain	-	-
TRINITY_DN6246_c0_g1_i1.p1	2e2a9199d33be22bf285d689e6d05f27	459	Pfam	PF01301	Glycosyl hydrolases family 35	1	177	5e-43	T	23-10-2024	IPR031330	Glycoside hydrolase 35, catalytic domain	-	-
TRINITY_DN6246_c0_g1_i1.p1	2e2a9199d33be22bf285d689e6d05f27	459	Pfam	PF21317	Beta-galactosidase, first all-beta domain	224	332	2.9e-22	T	23-10-2024	IPR048912	Beta-galactosidase 1-like , first all-beta domain	-	-
TRINITY_DN6246_c0_g1_i1.p1	2e2a9199d33be22bf285d689e6d05f27	459	Pfam	PF21467	Beta-galactosidase, galactose-binding domain	360	419	3.2e-13	T	23-10-2024	IPR048913	Beta-galactosidase, galactose-binding domain	-	-
TRINITY_DN1686_c0_g1_i1.p1	e84d640fd307c6cc946de3d5720ab6ed	147	Pfam	PF03850	Transcription factor Tfb4	68	125	1.2e-20	T	23-10-2024	IPR004600	TFIIH subunit Tfb4/GTF2H3	-	-
TRINITY_DN1686_c0_g1_i1.p1	e84d640fd307c6cc946de3d5720ab6ed	147	Pfam	PF03850	Transcription factor Tfb4	1	67	2e-17	T	23-10-2024	IPR004600	TFIIH subunit Tfb4/GTF2H3	-	-
TRINITY_DN1686_c0_g2_i7.p1	e84d640fd307c6cc946de3d5720ab6ed	147	Pfam	PF03850	Transcription factor Tfb4	68	125	1.2e-20	T	23-10-2024	IPR004600	TFIIH subunit Tfb4/GTF2H3	-	-
TRINITY_DN1686_c0_g2_i7.p1	e84d640fd307c6cc946de3d5720ab6ed	147	Pfam	PF03850	Transcription factor Tfb4	1	67	2e-17	T	23-10-2024	IPR004600	TFIIH subunit Tfb4/GTF2H3	-	-
TRINITY_DN1518_c0_g1_i6.p1	5275b813d978d22a33738cedaa1f1929	365	Pfam	PF00536	SAM domain (Sterile alpha motif)	149	206	1.3e-11	T	23-10-2024	IPR001660	Sterile alpha motif domain	-	-
TRINITY_DN1518_c0_g1_i6.p1	5275b813d978d22a33738cedaa1f1929	365	Pfam	PF00536	SAM domain (Sterile alpha motif)	71	132	9.6e-09	T	23-10-2024	IPR001660	Sterile alpha motif domain	-	-
TRINITY_DN9134_c0_g1_i2.p1	ea1bce7b3e0150edec80b9e0b5656b90	788	Pfam	PF01344	Kelch motif	263	306	1e-05	T	23-10-2024	IPR006652	Kelch repeat type 1	-	-
TRINITY_DN9134_c0_g1_i2.p1	ea1bce7b3e0150edec80b9e0b5656b90	788	Pfam	PF01344	Kelch motif	155	184	0.036	T	23-10-2024	IPR006652	Kelch repeat type 1	-	-
TRINITY_DN9134_c0_g1_i2.p1	ea1bce7b3e0150edec80b9e0b5656b90	788	Pfam	PF13418	Galactose oxidase, central domain	214	259	0.022	T	23-10-2024	-	-	-	-
TRINITY_DN9134_c0_g1_i2.p1	ea1bce7b3e0150edec80b9e0b5656b90	788	Pfam	PF13418	Galactose oxidase, central domain	49	93	0.00074	T	23-10-2024	-	-	-	-
TRINITY_DN9134_c0_g1_i2.p1	ea1bce7b3e0150edec80b9e0b5656b90	788	Pfam	PF00651	BTB/POZ domain	606	694	1.2e-13	T	23-10-2024	IPR000210	BTB/POZ domain	-	-
TRINITY_DN9134_c0_g1_i2.p1	ea1bce7b3e0150edec80b9e0b5656b90	788	Pfam	PF00651	BTB/POZ domain	362	457	7.6e-05	T	23-10-2024	IPR000210	BTB/POZ domain	-	-
TRINITY_DN9134_c0_g1_i2.p1	ea1bce7b3e0150edec80b9e0b5656b90	788	Pfam	PF13854	Kelch motif	95	129	0.003	T	23-10-2024	-	-	-	-
TRINITY_DN9134_c0_g2_i1.p1	ea1bce7b3e0150edec80b9e0b5656b90	788	Pfam	PF01344	Kelch motif	263	306	1e-05	T	23-10-2024	IPR006652	Kelch repeat type 1	-	-
TRINITY_DN9134_c0_g2_i1.p1	ea1bce7b3e0150edec80b9e0b5656b90	788	Pfam	PF01344	Kelch motif	155	184	0.036	T	23-10-2024	IPR006652	Kelch repeat type 1	-	-
TRINITY_DN9134_c0_g2_i1.p1	ea1bce7b3e0150edec80b9e0b5656b90	788	Pfam	PF13418	Galactose oxidase, central domain	214	259	0.022	T	23-10-2024	-	-	-	-
TRINITY_DN9134_c0_g2_i1.p1	ea1bce7b3e0150edec80b9e0b5656b90	788	Pfam	PF13418	Galactose oxidase, central domain	49	93	0.00074	T	23-10-2024	-	-	-	-
TRINITY_DN9134_c0_g2_i1.p1	ea1bce7b3e0150edec80b9e0b5656b90	788	Pfam	PF00651	BTB/POZ domain	606	694	1.2e-13	T	23-10-2024	IPR000210	BTB/POZ domain	-	-
TRINITY_DN9134_c0_g2_i1.p1	ea1bce7b3e0150edec80b9e0b5656b90	788	Pfam	PF00651	BTB/POZ domain	362	457	7.6e-05	T	23-10-2024	IPR000210	BTB/POZ domain	-	-
TRINITY_DN9134_c0_g2_i1.p1	ea1bce7b3e0150edec80b9e0b5656b90	788	Pfam	PF13854	Kelch motif	95	129	0.003	T	23-10-2024	-	-	-	-
TRINITY_DN2460_c0_g2_i10.p1	f6f6a2782c369768142bdde84766ec43	425	Pfam	PF13521	AAA domain	17	213	1.3e-10	T	23-10-2024	IPR038727	NadR/Ttd14, AAA domain	-	-
TRINITY_DN10839_c0_g1_i5.p1	e5188a50cdfc988bfd4833da812ed54f	421	Pfam	PF03165	MH1 domain	32	132	5.5e-39	T	23-10-2024	IPR003619	MAD homology 1, Dwarfin-type	-	-
TRINITY_DN10839_c0_g1_i5.p1	e5188a50cdfc988bfd4833da812ed54f	421	Pfam	PF03166	MH2 domain	262	385	2.9e-42	T	23-10-2024	IPR001132	SMAD domain, Dwarfin-type	-	-
TRINITY_DN3925_c0_g4_i1.p1	6d03867fd247bbf0b9d70357f5a48b90	510	Pfam	PF21787	TNP-like, RNase H N-terminal domain	6	60	0.00034	T	23-10-2024	IPR048365	Transposable element P transposase-like, RNase H domain, N-terminal	-	-
TRINITY_DN3925_c0_g4_i1.p1	6d03867fd247bbf0b9d70357f5a48b90	510	Pfam	PF21789	TNP-like, RNase H C-terminal domain	268	297	1.4e-05	T	23-10-2024	IPR048367	Transposable element P transposase-like, RNase H, C-terminal domain	-	-
TRINITY_DN3925_c0_g4_i1.p1	6d03867fd247bbf0b9d70357f5a48b90	510	Pfam	PF21788	TNP-like, GTP-binding insertion domain	84	196	3.1e-19	T	23-10-2024	IPR048366	Transposable element P transposase-like, GTP-binding insertion domain	-	-
TRINITY_DN4005_c0_g2_i12.p1	28c26732a12ae92cca3b54ea57d32aaf	292	Pfam	PF00836	Stathmin family	145	184	0.014	T	23-10-2024	IPR000956	Stathmin family	-	-
TRINITY_DN4005_c0_g2_i12.p1	28c26732a12ae92cca3b54ea57d32aaf	292	Pfam	PF00836	Stathmin family	5	135	2.7e-38	T	23-10-2024	IPR000956	Stathmin family	-	-
TRINITY_DN4005_c0_g1_i14.p1	28c26732a12ae92cca3b54ea57d32aaf	292	Pfam	PF00836	Stathmin family	145	184	0.014	T	23-10-2024	IPR000956	Stathmin family	-	-
TRINITY_DN4005_c0_g1_i14.p1	28c26732a12ae92cca3b54ea57d32aaf	292	Pfam	PF00836	Stathmin family	5	135	2.7e-38	T	23-10-2024	IPR000956	Stathmin family	-	-
TRINITY_DN4005_c0_g1_i3.p1	28c26732a12ae92cca3b54ea57d32aaf	292	Pfam	PF00836	Stathmin family	145	184	0.014	T	23-10-2024	IPR000956	Stathmin family	-	-
TRINITY_DN4005_c0_g1_i3.p1	28c26732a12ae92cca3b54ea57d32aaf	292	Pfam	PF00836	Stathmin family	5	135	2.7e-38	T	23-10-2024	IPR000956	Stathmin family	-	-
TRINITY_DN4005_c0_g1_i5.p1	28c26732a12ae92cca3b54ea57d32aaf	292	Pfam	PF00836	Stathmin family	145	184	0.014	T	23-10-2024	IPR000956	Stathmin family	-	-
TRINITY_DN4005_c0_g1_i5.p1	28c26732a12ae92cca3b54ea57d32aaf	292	Pfam	PF00836	Stathmin family	5	135	2.7e-38	T	23-10-2024	IPR000956	Stathmin family	-	-
TRINITY_DN4005_c0_g1_i1.p1	28c26732a12ae92cca3b54ea57d32aaf	292	Pfam	PF00836	Stathmin family	145	184	0.014	T	23-10-2024	IPR000956	Stathmin family	-	-
TRINITY_DN4005_c0_g1_i1.p1	28c26732a12ae92cca3b54ea57d32aaf	292	Pfam	PF00836	Stathmin family	5	135	2.7e-38	T	23-10-2024	IPR000956	Stathmin family	-	-
TRINITY_DN10185_c0_g1_i6.p1	7ef219c7415c7050d6f66a42820bbe4c	305	Pfam	PF00174	Oxidoreductase molybdopterin binding domain	1	152	8.1e-50	T	23-10-2024	IPR000572	Oxidoreductase, molybdopterin-binding domain	-	-
TRINITY_DN10185_c0_g1_i6.p1	7ef219c7415c7050d6f66a42820bbe4c	305	Pfam	PF03404	Mo-co oxidoreductase dimerisation domain	176	303	2.3e-40	T	23-10-2024	IPR005066	Moybdenum cofactor oxidoreductase, dimerisation	-	-
TRINITY_DN10185_c0_g2_i1.p1	7ef219c7415c7050d6f66a42820bbe4c	305	Pfam	PF00174	Oxidoreductase molybdopterin binding domain	1	152	8.1e-50	T	23-10-2024	IPR000572	Oxidoreductase, molybdopterin-binding domain	-	-
TRINITY_DN10185_c0_g2_i1.p1	7ef219c7415c7050d6f66a42820bbe4c	305	Pfam	PF03404	Mo-co oxidoreductase dimerisation domain	176	303	2.3e-40	T	23-10-2024	IPR005066	Moybdenum cofactor oxidoreductase, dimerisation	-	-
TRINITY_DN71963_c0_g1_i2.p1	7c6d4b1de62ca24922e56dda3f5e2e4e	230	Pfam	PF00520	Ion transport protein	41	203	2.4e-14	T	23-10-2024	IPR005821	Ion transport domain	-	-
TRINITY_DN1889_c0_g1_i1.p1	57438200cc6b1f30398073428d9863df	212	Pfam	PF00071	Ras family	8	168	1.7e-59	T	23-10-2024	IPR001806	Small GTPase	-	-
TRINITY_DN1889_c0_g2_i1.p1	57438200cc6b1f30398073428d9863df	212	Pfam	PF00071	Ras family	8	168	1.7e-59	T	23-10-2024	IPR001806	Small GTPase	-	-
TRINITY_DN1784_c2_g1_i1.p1	b4a7ca1469048a790c7789fe1a22873f	198	Pfam	PF00632	HECT-domain (ubiquitin-transferase)	7	195	1.1e-64	T	23-10-2024	IPR000569	HECT domain	-	-
TRINITY_DN2054_c0_g1_i14.p1	5c24e490296f07f13f153e4ba224b052	1765	Pfam	PF19236	ADAMTS cysteine-rich domain	575	679	5e-11	T	23-10-2024	IPR045371	ADAMTS/ADAMTS-like, cysteine-rich domain 3	-	-
TRINITY_DN2054_c0_g1_i14.p1	5c24e490296f07f13f153e4ba224b052	1765	Pfam	PF00090	Thrombospondin type 1 domain	520	569	0.0029	T	23-10-2024	IPR000884	Thrombospondin type-1 (TSP1) repeat	-	-
TRINITY_DN2054_c0_g1_i14.p1	5c24e490296f07f13f153e4ba224b052	1765	Pfam	PF01562	Reprolysin family propeptide	63	124	5.8e-05	T	23-10-2024	IPR002870	Peptidase M12B, propeptide	-	-
TRINITY_DN2054_c0_g1_i14.p1	5c24e490296f07f13f153e4ba224b052	1765	Pfam	PF01421	Reprolysin (M12B) family zinc metalloprotease	212	422	3.8e-17	T	23-10-2024	IPR001590	Peptidase M12B, ADAM/reprolysin	-	-
TRINITY_DN2054_c0_g1_i14.p1	5c24e490296f07f13f153e4ba224b052	1765	Pfam	PF05986	ADAM-TS Spacer 1	682	796	8.5e-19	T	23-10-2024	IPR010294	ADAMTS/ADAMTS-like, Spacer 1	-	-
TRINITY_DN2054_c0_g1_i14.p1	5c24e490296f07f13f153e4ba224b052	1765	Pfam	PF19030	Thrombospondin type 1 domain	1266	1317	1.3e-08	T	23-10-2024	-	-	-	-
TRINITY_DN2054_c0_g1_i14.p1	5c24e490296f07f13f153e4ba224b052	1765	Pfam	PF19030	Thrombospondin type 1 domain	1035	1087	3.3e-07	T	23-10-2024	-	-	-	-
TRINITY_DN2054_c0_g1_i14.p1	5c24e490296f07f13f153e4ba224b052	1765	Pfam	PF19030	Thrombospondin type 1 domain	1438	1503	1e-07	T	23-10-2024	-	-	-	-
TRINITY_DN2054_c0_g1_i14.p1	5c24e490296f07f13f153e4ba224b052	1765	Pfam	PF19030	Thrombospondin type 1 domain	925	977	6.9e-06	T	23-10-2024	-	-	-	-
TRINITY_DN2054_c0_g1_i14.p1	5c24e490296f07f13f153e4ba224b052	1765	Pfam	PF19030	Thrombospondin type 1 domain	1381	1433	2.9e-08	T	23-10-2024	-	-	-	-
TRINITY_DN2054_c0_g1_i14.p1	5c24e490296f07f13f153e4ba224b052	1765	Pfam	PF19030	Thrombospondin type 1 domain	1190	1242	4.3e-09	T	23-10-2024	-	-	-	-
TRINITY_DN2054_c0_g1_i14.p1	5c24e490296f07f13f153e4ba224b052	1765	Pfam	PF19030	Thrombospondin type 1 domain	1133	1187	3.7e-11	T	23-10-2024	-	-	-	-
TRINITY_DN2054_c0_g1_i14.p1	5c24e490296f07f13f153e4ba224b052	1765	Pfam	PF19030	Thrombospondin type 1 domain	1509	1562	8.7e-09	T	23-10-2024	-	-	-	-
TRINITY_DN2054_c0_g1_i14.p1	5c24e490296f07f13f153e4ba224b052	1765	Pfam	PF19030	Thrombospondin type 1 domain	980	1032	0.00024	T	23-10-2024	-	-	-	-
TRINITY_DN2054_c0_g1_i14.p1	5c24e490296f07f13f153e4ba224b052	1765	Pfam	PF19030	Thrombospondin type 1 domain	864	917	0.00032	T	23-10-2024	-	-	-	-
TRINITY_DN2054_c0_g1_i14.p1	5c24e490296f07f13f153e4ba224b052	1765	Pfam	PF19030	Thrombospondin type 1 domain	1320	1373	1.5e-10	T	23-10-2024	-	-	-	-
TRINITY_DN2054_c0_g1_i14.p1	5c24e490296f07f13f153e4ba224b052	1765	Pfam	PF08685	GON domain	1565	1762	6.3e-76	T	23-10-2024	IPR012314	Peptidase M12B, GON-ADAMTSs	-	-
TRINITY_DN2054_c0_g1_i14.p1	5c24e490296f07f13f153e4ba224b052	1765	Pfam	PF17771	ADAMTS cysteine-rich domain 2	437	504	2.8e-16	T	23-10-2024	IPR041645	ADAMTS, cysteine-rich domain 2	-	-
TRINITY_DN783_c0_g1_i11.p1	0cdef343f30fb041d262def230e43185	1197	Pfam	PF19030	Thrombospondin type 1 domain	1068	1125	0.0074	T	23-10-2024	-	-	-	-
TRINITY_DN783_c0_g1_i11.p1	0cdef343f30fb041d262def230e43185	1197	Pfam	PF19030	Thrombospondin type 1 domain	257	313	1.1e-07	T	23-10-2024	-	-	-	-
TRINITY_DN783_c0_g1_i11.p1	0cdef343f30fb041d262def230e43185	1197	Pfam	PF19030	Thrombospondin type 1 domain	316	363	8.1e-07	T	23-10-2024	-	-	-	-
TRINITY_DN783_c0_g1_i11.p1	0cdef343f30fb041d262def230e43185	1197	Pfam	PF19030	Thrombospondin type 1 domain	1129	1183	6.5e-08	T	23-10-2024	-	-	-	-
TRINITY_DN783_c0_g1_i11.p1	0cdef343f30fb041d262def230e43185	1197	Pfam	PF19030	Thrombospondin type 1 domain	621	677	4.3e-09	T	23-10-2024	-	-	-	-
TRINITY_DN783_c0_g1_i11.p1	0cdef343f30fb041d262def230e43185	1197	Pfam	PF19030	Thrombospondin type 1 domain	198	253	0.00019	T	23-10-2024	-	-	-	-
TRINITY_DN783_c0_g1_i11.p1	0cdef343f30fb041d262def230e43185	1197	Pfam	PF19030	Thrombospondin type 1 domain	500	555	1.6e-06	T	23-10-2024	-	-	-	-
TRINITY_DN783_c0_g1_i11.p1	0cdef343f30fb041d262def230e43185	1197	Pfam	PF19030	Thrombospondin type 1 domain	418	475	1.3e-08	T	23-10-2024	-	-	-	-
TRINITY_DN783_c0_g1_i11.p1	0cdef343f30fb041d262def230e43185	1197	Pfam	PF19030	Thrombospondin type 1 domain	1006	1065	0.0012	T	23-10-2024	-	-	-	-
TRINITY_DN783_c0_g1_i11.p1	0cdef343f30fb041d262def230e43185	1197	Pfam	PF19030	Thrombospondin type 1 domain	559	617	9.8e-08	T	23-10-2024	-	-	-	-
TRINITY_DN783_c0_g1_i11.p1	0cdef343f30fb041d262def230e43185	1197	Pfam	PF19236	ADAMTS cysteine-rich domain	102	191	2.6e-07	T	23-10-2024	IPR045371	ADAMTS/ADAMTS-like, cysteine-rich domain 3	-	-
TRINITY_DN783_c0_g1_i11.p1	0cdef343f30fb041d262def230e43185	1197	Pfam	PF07679	Immunoglobulin I-set domain	713	776	0.0002	T	23-10-2024	IPR013098	Immunoglobulin I-set	-	-
TRINITY_DN783_c0_g1_i11.p1	0cdef343f30fb041d262def230e43185	1197	Pfam	PF00090	Thrombospondin type 1 domain	45	89	0.5	T	23-10-2024	IPR000884	Thrombospondin type-1 (TSP1) repeat	-	-
TRINITY_DN2438_c0_g1_i9.p1	b4c47105f35265bbc405788d3eb43365	1099	Pfam	PF20519	Polycystin domain	710	890	1.9e-07	T	23-10-2024	IPR046791	Polycystin domain	-	-
TRINITY_DN2438_c0_g1_i9.p1	b4c47105f35265bbc405788d3eb43365	1099	Pfam	PF08016	Polycystin cation channel	893	1069	4.4e-15	T	23-10-2024	IPR013122	Polycystin cation channel, PKD1/PKD2	-	-
TRINITY_DN2438_c0_g1_i9.p1	b4c47105f35265bbc405788d3eb43365	1099	Pfam	PF01477	PLAT/LH2 domain	106	212	6.6e-15	T	23-10-2024	IPR001024	PLAT/LH2 domain	-	-
TRINITY_DN73200_c0_g1_i1.p1	18ff163b99708567dab8132eaacbc0af	194	Pfam	PF00096	Zinc finger, C2H2 type	50	72	0.064	T	23-10-2024	IPR013087	Zinc finger C2H2-type	-	-
TRINITY_DN73200_c0_g1_i1.p1	18ff163b99708567dab8132eaacbc0af	194	Pfam	PF00096	Zinc finger, C2H2 type	22	44	0.045	T	23-10-2024	IPR013087	Zinc finger C2H2-type	-	-
TRINITY_DN73200_c0_g1_i1.p1	18ff163b99708567dab8132eaacbc0af	194	Pfam	PF13912	C2H2-type zinc finger	107	130	83	T	23-10-2024	IPR013087	Zinc finger C2H2-type	-	-
TRINITY_DN73200_c0_g1_i1.p1	18ff163b99708567dab8132eaacbc0af	194	Pfam	PF13894	C2H2-type zinc finger	78	101	0.23	T	23-10-2024	-	-	-	-
TRINITY_DN4341_c0_g2_i3.p2	111ab400b9b506ebab0ae1a27e7397d4	112	Pfam	PF01344	Kelch motif	51	95	1.9e-10	T	23-10-2024	IPR006652	Kelch repeat type 1	-	-
TRINITY_DN4341_c0_g2_i3.p2	111ab400b9b506ebab0ae1a27e7397d4	112	Pfam	PF01344	Kelch motif	4	48	4.7e-14	T	23-10-2024	IPR006652	Kelch repeat type 1	-	-
TRINITY_DN8824_c0_g1_i1.p1	db7e0fd113dce21c0a1d15e645723397	107	Pfam	PF10262	Rdx family	56	97	2.1e-06	T	23-10-2024	IPR011893	Selenoprotein, Rdx-type	-	-
TRINITY_DN8824_c1_g1_i1.p1	db7e0fd113dce21c0a1d15e645723397	107	Pfam	PF10262	Rdx family	56	97	2.1e-06	T	23-10-2024	IPR011893	Selenoprotein, Rdx-type	-	-
TRINITY_DN4897_c0_g1_i2.p1	fafb7b59ea33df02e4e6769806442f26	207	Pfam	PF00071	Ras family	11	171	3.3e-52	T	23-10-2024	IPR001806	Small GTPase	-	-
TRINITY_DN4897_c0_g2_i2.p1	fafb7b59ea33df02e4e6769806442f26	207	Pfam	PF00071	Ras family	11	171	3.3e-52	T	23-10-2024	IPR001806	Small GTPase	-	-
TRINITY_DN19135_c0_g1_i12.p1	cf9d1d7c3cd8296f466fb603a60179d1	1215	Pfam	PF21041	XMAP215/Dis1/CLASP, TOG domain	1024	1209	0.0011	T	23-10-2024	IPR048491	XMAP215/Dis1/CLASP, TOG domain	-	-
TRINITY_DN19135_c0_g1_i12.p1	cf9d1d7c3cd8296f466fb603a60179d1	1215	Pfam	PF12348	CLASP N terminal	98	314	1.4e-29	T	23-10-2024	IPR024395	CLASP N-terminal domain	-	-
TRINITY_DN8871_c0_g1_i6.p1	a780a6d6190943120bc942e0c5c03674	646	Pfam	PF00656	Caspase domain	289	498	2.9e-18	T	23-10-2024	IPR011600	Peptidase C14, caspase domain	-	-
TRINITY_DN8871_c0_g1_i6.p1	a780a6d6190943120bc942e0c5c03674	646	Pfam	PF13927	Immunoglobulin domain	106	163	5.9e-05	T	23-10-2024	-	-	-	-
TRINITY_DN4649_c0_g2_i12.p2	cdeb0dd4fa7f7de2d3a006f34bf3a6db	387	Pfam	PF00022	Actin	55	383	6.1e-35	T	23-10-2024	IPR004000	Actin family	-	-
TRINITY_DN108780_c0_g1_i1.p1	112d3a48dd942e5ba859109edbe500cf	268	Pfam	PF01281	Ribosomal protein L9, N-terminal domain	69	114	1.6e-11	T	23-10-2024	IPR020070	Large ribosomal subunit protein bL9, N-terminal	-	-
TRINITY_DN10407_c0_g1_i5.p1	128a9ce1754fc9d4732035cf0d0927d9	479	Pfam	PF00057	Low-density lipoprotein receptor domain class A	46	81	3.6e-08	T	23-10-2024	IPR002172	Low-density lipoprotein (LDL) receptor class A repeat	-	-
TRINITY_DN10407_c0_g1_i5.p1	128a9ce1754fc9d4732035cf0d0927d9	479	Pfam	PF01122	Eukaryotic cobalamin-binding protein	136	348	4.6e-18	T	23-10-2024	IPR002157	Cobalamin (vitamin B12)-binding protein	-	-
TRINITY_DN7080_c0_g1_i2.p2	1f0edc3cbcec3aa06db64588363e8764	365	Pfam	PF01396	Topoisomerase DNA binding C4 zinc finger	35	73	2.7e-06	T	23-10-2024	IPR013498	DNA topoisomerase, type IA, zn finger	-	-
TRINITY_DN7080_c0_g1_i2.p2	1f0edc3cbcec3aa06db64588363e8764	365	Pfam	PF06839	GRF zinc finger	272	314	5.1e-15	T	23-10-2024	IPR010666	Zinc finger, GRF-type	-	-
TRINITY_DN7080_c0_g1_i2.p2	1f0edc3cbcec3aa06db64588363e8764	365	Pfam	PF06839	GRF zinc finger	208	250	1.3e-14	T	23-10-2024	IPR010666	Zinc finger, GRF-type	-	-
TRINITY_DN3257_c6_g1_i1.p1	c1071a37a620f9162488820fba4beffa	382	Pfam	PF02515	CoA-transferase family III	3	350	1.8e-74	T	23-10-2024	IPR003673	CoA-transferase family III	-	-
TRINITY_DN8632_c0_g2_i3.p1	8a8c16309584e8165a0569465c0558d9	118	Pfam	PF00008	EGF-like domain	21	51	0.0087	T	23-10-2024	IPR000742	EGF-like domain	-	-
TRINITY_DN8901_c0_g1_i3.p1	b8c0092b112e242c9799664d3eab3bf9	1218	Pfam	PF00856	SET domain	1174	1215	6.7e-05	T	23-10-2024	IPR001214	SET domain	-	-
TRINITY_DN8901_c0_g1_i3.p1	b8c0092b112e242c9799664d3eab3bf9	1218	Pfam	PF12796	Ankyrin repeats (3 copies)	873	939	7.9e-11	T	23-10-2024	IPR002110	Ankyrin repeat	-	-
TRINITY_DN8901_c0_g1_i3.p1	b8c0092b112e242c9799664d3eab3bf9	1218	Pfam	PF12796	Ankyrin repeats (3 copies)	782	870	2.1e-09	T	23-10-2024	IPR002110	Ankyrin repeat	-	-
TRINITY_DN8901_c0_g1_i3.p1	b8c0092b112e242c9799664d3eab3bf9	1218	Pfam	PF13857	Ankyrin repeats (many copies)	962	1012	0.00086	T	23-10-2024	IPR002110	Ankyrin repeat	-	-
TRINITY_DN8901_c0_g1_i3.p1	b8c0092b112e242c9799664d3eab3bf9	1218	Pfam	PF05033	Pre-SET motif	1052	1155	6e-12	T	23-10-2024	IPR007728	Pre-SET domain	-	-
TRINITY_DN8901_c0_g1_i3.p1	b8c0092b112e242c9799664d3eab3bf9	1218	Pfam	PF21533	Histone-lysine N-methyltransferase EHMT1/EHMT2, Cys-rich region	580	677	2.1e-28	T	23-10-2024	IPR047762	EHMT1/2, cysteine-rich region	-	-
TRINITY_DN5796_c0_g1_i1.p1	f801b0959fcd8eba7bbb988eb6640787	389	Pfam	PF07647	SAM domain (Sterile alpha motif)	312	375	0.057	T	23-10-2024	IPR001660	Sterile alpha motif domain	-	-
TRINITY_DN5796_c0_g1_i1.p1	f801b0959fcd8eba7bbb988eb6640787	389	Pfam	PF05485	THAP domain	4	89	8.4e-09	T	23-10-2024	IPR006612	THAP-type zinc finger	-	-
TRINITY_DN5796_c0_g1_i1.p1	f801b0959fcd8eba7bbb988eb6640787	389	Pfam	PF00628	PHD-finger	191	235	1.1e-07	T	23-10-2024	IPR019787	Zinc finger, PHD-finger	-	-
TRINITY_DN17481_c0_g1_i46.p2	27376bec7681ccf7074d02bc78e46ffc	456	Pfam	PF04084	Origin recognition complex subunit 2	137	443	1.9e-89	T	23-10-2024	IPR007220	Origin recognition complex, subunit 2	-	-
TRINITY_DN17481_c0_g1_i18.p1	27376bec7681ccf7074d02bc78e46ffc	456	Pfam	PF04084	Origin recognition complex subunit 2	137	443	1.9e-89	T	23-10-2024	IPR007220	Origin recognition complex, subunit 2	-	-
TRINITY_DN17481_c0_g1_i31.p2	27376bec7681ccf7074d02bc78e46ffc	456	Pfam	PF04084	Origin recognition complex subunit 2	137	443	1.9e-89	T	23-10-2024	IPR007220	Origin recognition complex, subunit 2	-	-
TRINITY_DN3047_c1_g2_i4.p1	bd620a8cdfd297c818c3b4d5d935fded	424	Pfam	PF01715	IPP transferase	116	325	8.7e-29	T	23-10-2024	-	-	-	-
TRINITY_DN3047_c1_g2_i4.p1	bd620a8cdfd297c818c3b4d5d935fded	424	Pfam	PF01715	IPP transferase	2	112	6e-24	T	23-10-2024	-	-	-	-
TRINITY_DN8346_c0_g1_i14.p1	15312252c3c721bdd38c05ec3978e51a	770	Pfam	PF00102	Protein-tyrosine phosphatase	498	726	2.4e-59	T	23-10-2024	IPR000242	Tyrosine-specific protein phosphatase, PTPase domain	-	-
TRINITY_DN39856_c0_g1_i2.p1	2446d0a814079e1fa99845d31851d6a9	194	Pfam	PF01237	Oxysterol-binding protein	1	179	6.5e-78	T	23-10-2024	IPR000648	Oxysterol-binding protein	-	-
TRINITY_DN321_c0_g2_i7.p1	a51746c289e13e2de07101543ee0b261	108	Pfam	PF00254	FKBP-type peptidyl-prolyl cis-trans isomerase	14	105	3e-32	T	23-10-2024	IPR001179	FKBP-type peptidyl-prolyl cis-trans isomerase domain	-	-
TRINITY_DN321_c0_g3_i3.p1	a51746c289e13e2de07101543ee0b261	108	Pfam	PF00254	FKBP-type peptidyl-prolyl cis-trans isomerase	14	105	3e-32	T	23-10-2024	IPR001179	FKBP-type peptidyl-prolyl cis-trans isomerase domain	-	-
TRINITY_DN321_c0_g3_i2.p1	a51746c289e13e2de07101543ee0b261	108	Pfam	PF00254	FKBP-type peptidyl-prolyl cis-trans isomerase	14	105	3e-32	T	23-10-2024	IPR001179	FKBP-type peptidyl-prolyl cis-trans isomerase domain	-	-
TRINITY_DN321_c0_g2_i3.p1	a51746c289e13e2de07101543ee0b261	108	Pfam	PF00254	FKBP-type peptidyl-prolyl cis-trans isomerase	14	105	3e-32	T	23-10-2024	IPR001179	FKBP-type peptidyl-prolyl cis-trans isomerase domain	-	-
TRINITY_DN321_c0_g3_i1.p1	a51746c289e13e2de07101543ee0b261	108	Pfam	PF00254	FKBP-type peptidyl-prolyl cis-trans isomerase	14	105	3e-32	T	23-10-2024	IPR001179	FKBP-type peptidyl-prolyl cis-trans isomerase domain	-	-
TRINITY_DN88419_c0_g1_i1.p1	169ac70267f133c6e9c9bbbb55590760	360	Pfam	PF03184	DDE superfamily endonuclease	152	323	1.8e-29	T	23-10-2024	IPR004875	DDE superfamily endonuclease domain	-	-
TRINITY_DN88419_c0_g1_i1.p1	169ac70267f133c6e9c9bbbb55590760	360	Pfam	PF03221	Tc5 transposase DNA-binding domain	15	76	1e-11	T	23-10-2024	IPR006600	HTH CenpB-type DNA-binding domain	-	-
TRINITY_DN6601_c0_g1_i3.p1	a137fb5d3c0d98681d31e438c5c061ae	312	Pfam	PF13927	Immunoglobulin domain	187	263	1.2e-06	T	23-10-2024	-	-	-	-
TRINITY_DN6601_c0_g1_i3.p1	a137fb5d3c0d98681d31e438c5c061ae	312	Pfam	PF07686	Immunoglobulin V-set domain	81	170	2.5e-06	T	23-10-2024	IPR013106	Immunoglobulin V-set domain	-	-
TRINITY_DN23068_c0_g1_i3.p1	a137fb5d3c0d98681d31e438c5c061ae	312	Pfam	PF13927	Immunoglobulin domain	187	263	1.2e-06	T	23-10-2024	-	-	-	-
TRINITY_DN23068_c0_g1_i3.p1	a137fb5d3c0d98681d31e438c5c061ae	312	Pfam	PF07686	Immunoglobulin V-set domain	81	170	2.5e-06	T	23-10-2024	IPR013106	Immunoglobulin V-set domain	-	-
TRINITY_DN11527_c0_g2_i1.p1	5c500b2e267ec5c94f2106d04926652c	159	Pfam	PF02104	SURF1 family	56	157	2.5e-17	T	23-10-2024	IPR002994	Surfeit locus 1/Shy1	-	-
TRINITY_DN74133_c0_g1_i1.p1	dae03fe3939ac5e9ddba20acea7e0e1e	385	Pfam	PF00079	Serpin (serine protease inhibitor)	36	384	5e-102	T	23-10-2024	IPR023796	Serpin domain	-	-
TRINITY_DN5070_c0_g2_i5.p1	96ac213f6e7f1cf1aea3749e64ab89ba	313	Pfam	PF13923	Zinc finger, C3HC4 type (RING finger)	23	60	9.2e-08	T	23-10-2024	-	-	-	-
TRINITY_DN5070_c0_g2_i5.p1	96ac213f6e7f1cf1aea3749e64ab89ba	313	Pfam	PF08941	USP8 interacting	142	313	2.7e-79	T	23-10-2024	IPR015036	E3 ubiquitin-protein ligase NRDP1	-	-
TRINITY_DN5070_c0_g2_i1.p1	96ac213f6e7f1cf1aea3749e64ab89ba	313	Pfam	PF13923	Zinc finger, C3HC4 type (RING finger)	23	60	9.2e-08	T	23-10-2024	-	-	-	-
TRINITY_DN5070_c0_g2_i1.p1	96ac213f6e7f1cf1aea3749e64ab89ba	313	Pfam	PF08941	USP8 interacting	142	313	2.7e-79	T	23-10-2024	IPR015036	E3 ubiquitin-protein ligase NRDP1	-	-
TRINITY_DN7741_c2_g2_i8.p1	6a1ba598be76c03fe7118d61e44ac38b	644	Pfam	PF00169	PH domain	540	638	0.00084	T	23-10-2024	IPR001849	Pleckstrin homology domain	-	-
TRINITY_DN1319_c0_g1_i10.p1	f807dca43621146e0eef8517f1aac397	385	Pfam	PF02845	CUE domain	166	203	0.0002	T	23-10-2024	IPR003892	Ubiquitin system component CUE	-	-
TRINITY_DN1319_c0_g1_i10.p1	f807dca43621146e0eef8517f1aac397	385	Pfam	PF18442	E3 gp78 Ube2g2-binding region (G2BR)	325	351	0.0036	T	23-10-2024	IPR040675	E3 ubiquitin-protein ligase AMFR, Ube2g2-binding region	-	-
TRINITY_DN1319_c0_g1_i10.p1	f807dca43621146e0eef8517f1aac397	385	Pfam	PF13639	Ring finger domain	44	84	6.7e-09	T	23-10-2024	IPR001841	Zinc finger, RING-type	-	-
TRINITY_DN4035_c0_g1_i2.p1	8fed36ddc58503e2d34141fe0f3a8b2a	389	Pfam	PF02996	Prefoldin subunit	22	123	2.4e-16	T	23-10-2024	IPR004127	Prefoldin alpha-like	-	-
TRINITY_DN1594_c0_g2_i6.p2	a836518071888217ea2122aa45aeaff4	448	Pfam	PF00002	7 transmembrane receptor (Secretin family)	10	216	1.3e-33	T	23-10-2024	IPR000832	GPCR, family 2, secretin-like	-	-
TRINITY_DN30108_c0_g2_i2.p1	ced83f46b3179bc0ae5162389d013256	683	Pfam	PF00501	AMP-binding enzyme	104	506	2e-86	T	23-10-2024	IPR000873	AMP-dependent synthetase/ligase domain	-	-
TRINITY_DN30108_c0_g3_i2.p1	ced83f46b3179bc0ae5162389d013256	683	Pfam	PF00501	AMP-binding enzyme	104	506	2e-86	T	23-10-2024	IPR000873	AMP-dependent synthetase/ligase domain	-	-
TRINITY_DN110234_c0_g1_i1.p1	e0c8d1c75575df7dc6f15de795637e38	120	Pfam	PF00755	Choline/Carnitine o-acyltransferase	4	106	5.6e-26	T	23-10-2024	IPR039551	Choline/carnitine acyltransferase domain	-	-
TRINITY_DN1696_c0_g1_i22.p4	d1a24d5f2d62e2ec8657c7ea4751fd90	111	Pfam	PF05193	Peptidase M16 inactive domain	2	94	1.3e-05	T	23-10-2024	IPR007863	Peptidase M16, C-terminal	-	-
TRINITY_DN1696_c0_g1_i3.p3	d1a24d5f2d62e2ec8657c7ea4751fd90	111	Pfam	PF05193	Peptidase M16 inactive domain	2	94	1.3e-05	T	23-10-2024	IPR007863	Peptidase M16, C-terminal	-	-
TRINITY_DN1696_c0_g1_i1.p3	d1a24d5f2d62e2ec8657c7ea4751fd90	111	Pfam	PF05193	Peptidase M16 inactive domain	2	94	1.3e-05	T	23-10-2024	IPR007863	Peptidase M16, C-terminal	-	-
TRINITY_DN1696_c0_g1_i27.p2	d1a24d5f2d62e2ec8657c7ea4751fd90	111	Pfam	PF05193	Peptidase M16 inactive domain	2	94	1.3e-05	T	23-10-2024	IPR007863	Peptidase M16, C-terminal	-	-
TRINITY_DN1696_c0_g1_i33.p3	d1a24d5f2d62e2ec8657c7ea4751fd90	111	Pfam	PF05193	Peptidase M16 inactive domain	2	94	1.3e-05	T	23-10-2024	IPR007863	Peptidase M16, C-terminal	-	-
TRINITY_DN1696_c0_g1_i8.p3	d1a24d5f2d62e2ec8657c7ea4751fd90	111	Pfam	PF05193	Peptidase M16 inactive domain	2	94	1.3e-05	T	23-10-2024	IPR007863	Peptidase M16, C-terminal	-	-
TRINITY_DN3856_c0_g2_i4.p1	9af2e1b5195dde55d98782103d7cfaa6	308	Pfam	PF09668	Aspartyl protease	187	308	4.7e-54	T	23-10-2024	IPR019103	Aspartic peptidase, DDI1-type	-	-
TRINITY_DN3856_c0_g2_i4.p1	9af2e1b5195dde55d98782103d7cfaa6	308	Pfam	PF00240	Ubiquitin family	3	68	1.9e-05	T	23-10-2024	IPR000626	Ubiquitin-like domain	-	-
TRINITY_DN13747_c0_g1_i4.p1	82e10137e333e69c520ae2dffa8afb18	185	Pfam	PF13873	Myb/SANT-like DNA-binding domain	5	81	9e-11	T	23-10-2024	IPR028002	Myb/SANT-like DNA-binding domain 5	-	-
TRINITY_DN27427_c0_g2_i6.p1	484a8b9aff4a31a1cf0fa86e0f3ee076	341	Pfam	PF03399	SAC3/GANP family	9	298	7.3e-86	T	23-10-2024	IPR005062	SAC3/GANP/THP3, conserved domain	-	-
TRINITY_DN3433_c0_g1_i1.p1	171ceda299957813b61060304cfd5d7e	191	Pfam	PF01459	Eukaryotic porin	2	183	8e-49	T	23-10-2024	IPR027246	Eukaryotic porin/Tom40	-	-
TRINITY_DN4570_c1_g1_i2.p1	ff5b499b83eacbd461b4060ca580905b	589	Pfam	PF00400	WD domain, G-beta repeat	245	272	360	T	23-10-2024	IPR001680	WD40 repeat	-	-
TRINITY_DN4570_c1_g1_i2.p1	ff5b499b83eacbd461b4060ca580905b	589	Pfam	PF00400	WD domain, G-beta repeat	134	167	430	T	23-10-2024	IPR001680	WD40 repeat	-	-
TRINITY_DN4570_c1_g1_i2.p1	ff5b499b83eacbd461b4060ca580905b	589	Pfam	PF00400	WD domain, G-beta repeat	43	75	0.003	T	23-10-2024	IPR001680	WD40 repeat	-	-
TRINITY_DN58171_c0_g1_i2.p1	4b5662d35c63e72641c0ac66f2fa6f17	540	Pfam	PF16769	MCM3AP domain of GANP	7	423	1.7e-28	T	23-10-2024	IPR031907	Germinal-centre associated nuclear protein, MCM3AP domain	-	-
TRINITY_DN783_c0_g1_i7.p1	81c6ef7e993a9fc27fddfc174d26bc5f	1126	Pfam	PF19236	ADAMTS cysteine-rich domain	102	191	2.4e-07	T	23-10-2024	IPR045371	ADAMTS/ADAMTS-like, cysteine-rich domain 3	-	-
TRINITY_DN783_c0_g1_i7.p1	81c6ef7e993a9fc27fddfc174d26bc5f	1126	Pfam	PF07679	Immunoglobulin I-set domain	713	776	0.00019	T	23-10-2024	IPR013098	Immunoglobulin I-set	-	-
TRINITY_DN783_c0_g1_i7.p1	81c6ef7e993a9fc27fddfc174d26bc5f	1126	Pfam	PF19030	Thrombospondin type 1 domain	316	363	7.5e-07	T	23-10-2024	-	-	-	-
TRINITY_DN783_c0_g1_i7.p1	81c6ef7e993a9fc27fddfc174d26bc5f	1126	Pfam	PF19030	Thrombospondin type 1 domain	1068	1122	3.1e-08	T	23-10-2024	-	-	-	-
TRINITY_DN783_c0_g1_i7.p1	81c6ef7e993a9fc27fddfc174d26bc5f	1126	Pfam	PF19030	Thrombospondin type 1 domain	1006	1065	0.0011	T	23-10-2024	-	-	-	-
TRINITY_DN783_c0_g1_i7.p1	81c6ef7e993a9fc27fddfc174d26bc5f	1126	Pfam	PF19030	Thrombospondin type 1 domain	418	475	1.2e-08	T	23-10-2024	-	-	-	-
TRINITY_DN783_c0_g1_i7.p1	81c6ef7e993a9fc27fddfc174d26bc5f	1126	Pfam	PF19030	Thrombospondin type 1 domain	621	677	4e-09	T	23-10-2024	-	-	-	-
TRINITY_DN783_c0_g1_i7.p1	81c6ef7e993a9fc27fddfc174d26bc5f	1126	Pfam	PF19030	Thrombospondin type 1 domain	257	313	1e-07	T	23-10-2024	-	-	-	-
TRINITY_DN783_c0_g1_i7.p1	81c6ef7e993a9fc27fddfc174d26bc5f	1126	Pfam	PF19030	Thrombospondin type 1 domain	198	253	0.00018	T	23-10-2024	-	-	-	-
TRINITY_DN783_c0_g1_i7.p1	81c6ef7e993a9fc27fddfc174d26bc5f	1126	Pfam	PF19030	Thrombospondin type 1 domain	500	555	1.5e-06	T	23-10-2024	-	-	-	-
TRINITY_DN783_c0_g1_i7.p1	81c6ef7e993a9fc27fddfc174d26bc5f	1126	Pfam	PF19030	Thrombospondin type 1 domain	559	617	9.1e-08	T	23-10-2024	-	-	-	-
TRINITY_DN783_c0_g1_i7.p1	81c6ef7e993a9fc27fddfc174d26bc5f	1126	Pfam	PF00090	Thrombospondin type 1 domain	45	89	0.47	T	23-10-2024	IPR000884	Thrombospondin type-1 (TSP1) repeat	-	-
TRINITY_DN27862_c0_g1_i4.p1	c34bca04183a0039babbcb8324e97301	108	Pfam	PF10545	Alcohol dehydrogenase transcription factor Myb/SANT-like	14	54	0.065	T	23-10-2024	IPR006578	MADF domain	-	-
TRINITY_DN27862_c0_g1_i1.p1	c34bca04183a0039babbcb8324e97301	108	Pfam	PF10545	Alcohol dehydrogenase transcription factor Myb/SANT-like	14	54	0.065	T	23-10-2024	IPR006578	MADF domain	-	-
TRINITY_DN2929_c0_g2_i6.p1	d067caf0a14a33bb20afe7f591240817	313	Pfam	PF02567	Phenazine biosynthesis-like protein	19	304	2.4e-53	T	23-10-2024	IPR003719	Phenazine biosynthesis PhzF-like	-	-
TRINITY_DN4900_c0_g1_i13.p1	fd025f55dec43e08bd605bc1786e52cb	1284	Pfam	PF00782	Dual specificity phosphatase, catalytic domain	220	347	3.3e-31	T	23-10-2024	IPR000340	Dual specificity phosphatase, catalytic domain	-	-
TRINITY_DN4900_c0_g1_i13.p1	fd025f55dec43e08bd605bc1786e52cb	1284	Pfam	PF08766	DEK C terminal domain	155	207	1.9e-11	T	23-10-2024	IPR014876	DEK, C-terminal	-	-
TRINITY_DN756_c0_g1_i2.p1	82616eea619873558ce10c3603d72fd1	879	Pfam	PF12130	Bivalent Mical/EHBP Rab binding domain	753	878	3.5e-31	T	23-10-2024	IPR022735	bMERB domain	-	-
TRINITY_DN756_c0_g1_i2.p1	82616eea619873558ce10c3603d72fd1	879	Pfam	PF00307	Calponin homology (CH) domain	161	262	1.1e-21	T	23-10-2024	IPR001715	Calponin homology domain	-	-
TRINITY_DN52837_c0_g1_i1.p1	1162f68d11d386120d4f1880f0f58ce4	425	Pfam	PF09457	FIP domain	382	422	2.8e-10	T	23-10-2024	IPR019018	Rab-binding domain FIP-RBD	-	-
TRINITY_DN1653_c0_g2_i8.p1	184664992fb3604231e56617c0460150	293	Pfam	PF16017	BTB/POZ domain	1	75	1.8e-31	T	23-10-2024	IPR039885	BTBD10/KCTD20, BTB/POZ domain	-	-
TRINITY_DN13468_c0_g1_i1.p1	67b8ecd7b9c6e65aae1ba6a3a3985cbe	1156	Pfam	PF01074	Glycosyl hydrolases family 38 N-terminal domain	176	495	4.1e-76	T	23-10-2024	IPR000602	Glycoside hydrolase family 38, N-terminal domain	-	-
TRINITY_DN13468_c0_g1_i1.p1	67b8ecd7b9c6e65aae1ba6a3a3985cbe	1156	Pfam	PF07748	Glycosyl hydrolases family 38 C-terminal domain	775	977	3.2e-27	T	23-10-2024	IPR011682	Glycosyl hydrolase family 38, C-terminal	-	-
TRINITY_DN13468_c0_g1_i1.p1	67b8ecd7b9c6e65aae1ba6a3a3985cbe	1156	Pfam	PF09261	Alpha mannosidase middle domain	511	616	1.4e-19	T	23-10-2024	IPR015341	Glycoside hydrolase family 38, central domain	-	-
TRINITY_DN13468_c0_g2_i3.p1	67b8ecd7b9c6e65aae1ba6a3a3985cbe	1156	Pfam	PF01074	Glycosyl hydrolases family 38 N-terminal domain	176	495	4.1e-76	T	23-10-2024	IPR000602	Glycoside hydrolase family 38, N-terminal domain	-	-
TRINITY_DN13468_c0_g2_i3.p1	67b8ecd7b9c6e65aae1ba6a3a3985cbe	1156	Pfam	PF07748	Glycosyl hydrolases family 38 C-terminal domain	775	977	3.2e-27	T	23-10-2024	IPR011682	Glycosyl hydrolase family 38, C-terminal	-	-
TRINITY_DN13468_c0_g2_i3.p1	67b8ecd7b9c6e65aae1ba6a3a3985cbe	1156	Pfam	PF09261	Alpha mannosidase middle domain	511	616	1.4e-19	T	23-10-2024	IPR015341	Glycoside hydrolase family 38, central domain	-	-
TRINITY_DN3219_c0_g1_i2.p1	662c0c6e0c05c0704d7b18d9dfca9bae	599	Pfam	PF13949	ALIX V-shaped domain binding to HIV	3	274	6.6e-46	T	23-10-2024	IPR025304	ALIX V-shaped domain	-	-
TRINITY_DN3646_c0_g2_i5.p1	3e91e9967d320692d18dcba3a8090e00	366	Pfam	PF00169	PH domain	55	155	1.9e-09	T	23-10-2024	IPR001849	Pleckstrin homology domain	-	-
TRINITY_DN3646_c0_g2_i5.p1	3e91e9967d320692d18dcba3a8090e00	366	Pfam	PF02212	Dynamin GTPase effector domain	183	272	1.6e-21	T	23-10-2024	IPR003130	Dynamin GTPase effector	-	-
TRINITY_DN8788_c0_g1_i1.p1	30501d4a98b61766fb94bd7e17f7b918	536	Pfam	PF00084	Sushi repeat (SCR repeat)	46	81	0.64	T	23-10-2024	IPR000436	Sushi/SCR/CCP domain	-	-
TRINITY_DN8788_c0_g1_i1.p1	30501d4a98b61766fb94bd7e17f7b918	536	Pfam	PF00084	Sushi repeat (SCR repeat)	104	137	0.00046	T	23-10-2024	IPR000436	Sushi/SCR/CCP domain	-	-
TRINITY_DN8788_c0_g1_i1.p1	30501d4a98b61766fb94bd7e17f7b918	536	Pfam	PF00629	MAM domain, meprin/A5/mu	148	314	2.8e-40	T	23-10-2024	IPR000998	MAM domain	-	-
TRINITY_DN2590_c0_g1_i1.p1	24c2f7822eae7a85860a3db90d44cd5e	144	Pfam	PF01090	Ribosomal protein S19e	5	139	3.5e-55	T	23-10-2024	IPR001266	Small ribosomal subunit protein eS19	-	-
TRINITY_DN3479_c0_g1_i1.p1	24c2f7822eae7a85860a3db90d44cd5e	144	Pfam	PF01090	Ribosomal protein S19e	5	139	3.5e-55	T	23-10-2024	IPR001266	Small ribosomal subunit protein eS19	-	-
TRINITY_DN3869_c0_g2_i4.p1	c275b2a3e8d827e7135ff0f7359327cd	337	Pfam	PF17906	HTH domain in Mos1 transposase	37	80	0.0069	T	23-10-2024	IPR041426	Mos1 transposase, HTH domain	-	-
TRINITY_DN3869_c0_g2_i4.p1	c275b2a3e8d827e7135ff0f7359327cd	337	Pfam	PF01359	Transposase (partial DDE domain)	197	273	3.7e-17	T	23-10-2024	IPR001888	Transposase, type 1	-	-
TRINITY_DN7814_c0_g2_i5.p1	24d7b2373e7b5cdb95f7ee28d36213a8	280	Pfam	PF00490	Delta-aminolevulinic acid dehydratase	1	262	3.7e-101	T	23-10-2024	IPR001731	Delta-aminolevulinic acid dehydratase	-	-
TRINITY_DN7814_c0_g2_i13.p1	24d7b2373e7b5cdb95f7ee28d36213a8	280	Pfam	PF00490	Delta-aminolevulinic acid dehydratase	1	262	3.7e-101	T	23-10-2024	IPR001731	Delta-aminolevulinic acid dehydratase	-	-
TRINITY_DN7814_c0_g2_i7.p1	24d7b2373e7b5cdb95f7ee28d36213a8	280	Pfam	PF00490	Delta-aminolevulinic acid dehydratase	1	262	3.7e-101	T	23-10-2024	IPR001731	Delta-aminolevulinic acid dehydratase	-	-
TRINITY_DN1899_c0_g1_i1.p1	48237eb8210193435cd263c374480664	176	Pfam	PF00106	short chain dehydrogenase	37	173	2.7e-25	T	23-10-2024	IPR002347	Short-chain dehydrogenase/reductase SDR	-	-
TRINITY_DN5958_c0_g1_i6.p2	b1dd34dae220d8d03250df7ff0a81de3	657	Pfam	PF00458	WHEP-TRS domain	71	113	1.8e-09	T	23-10-2024	IPR000738	WHEP-TRS domain	-	-
TRINITY_DN5958_c0_g1_i6.p2	b1dd34dae220d8d03250df7ff0a81de3	657	Pfam	PF00458	WHEP-TRS domain	2	48	1.3e-14	T	23-10-2024	IPR000738	WHEP-TRS domain	-	-
TRINITY_DN5958_c0_g1_i6.p2	b1dd34dae220d8d03250df7ff0a81de3	657	Pfam	PF09180	Prolyl-tRNA synthetase, C-terminal	571	657	9.2e-18	T	23-10-2024	IPR016061	Proline-tRNA ligase, class II, C-terminal	-	-
TRINITY_DN5958_c0_g1_i6.p2	b1dd34dae220d8d03250df7ff0a81de3	657	Pfam	PF03129	Anticodon binding domain	444	544	1.6e-15	T	23-10-2024	IPR004154	Anticodon-binding	-	-
TRINITY_DN5958_c0_g1_i6.p2	b1dd34dae220d8d03250df7ff0a81de3	657	Pfam	PF00587	tRNA synthetase class II core domain (G, H, P, S and T)	252	425	5.7e-18	T	23-10-2024	IPR002314	Aminoacyl-tRNA synthetase, class II (G/ P/ S/T)	-	-
TRINITY_DN5958_c0_g1_i9.p2	b1dd34dae220d8d03250df7ff0a81de3	657	Pfam	PF00458	WHEP-TRS domain	71	113	1.8e-09	T	23-10-2024	IPR000738	WHEP-TRS domain	-	-
TRINITY_DN5958_c0_g1_i9.p2	b1dd34dae220d8d03250df7ff0a81de3	657	Pfam	PF00458	WHEP-TRS domain	2	48	1.3e-14	T	23-10-2024	IPR000738	WHEP-TRS domain	-	-
TRINITY_DN5958_c0_g1_i9.p2	b1dd34dae220d8d03250df7ff0a81de3	657	Pfam	PF09180	Prolyl-tRNA synthetase, C-terminal	571	657	9.2e-18	T	23-10-2024	IPR016061	Proline-tRNA ligase, class II, C-terminal	-	-
TRINITY_DN5958_c0_g1_i9.p2	b1dd34dae220d8d03250df7ff0a81de3	657	Pfam	PF03129	Anticodon binding domain	444	544	1.6e-15	T	23-10-2024	IPR004154	Anticodon-binding	-	-
TRINITY_DN5958_c0_g1_i9.p2	b1dd34dae220d8d03250df7ff0a81de3	657	Pfam	PF00587	tRNA synthetase class II core domain (G, H, P, S and T)	252	425	5.7e-18	T	23-10-2024	IPR002314	Aminoacyl-tRNA synthetase, class II (G/ P/ S/T)	-	-
TRINITY_DN5958_c0_g1_i1.p2	b1dd34dae220d8d03250df7ff0a81de3	657	Pfam	PF00458	WHEP-TRS domain	71	113	1.8e-09	T	23-10-2024	IPR000738	WHEP-TRS domain	-	-
TRINITY_DN5958_c0_g1_i1.p2	b1dd34dae220d8d03250df7ff0a81de3	657	Pfam	PF00458	WHEP-TRS domain	2	48	1.3e-14	T	23-10-2024	IPR000738	WHEP-TRS domain	-	-
TRINITY_DN5958_c0_g1_i1.p2	b1dd34dae220d8d03250df7ff0a81de3	657	Pfam	PF09180	Prolyl-tRNA synthetase, C-terminal	571	657	9.2e-18	T	23-10-2024	IPR016061	Proline-tRNA ligase, class II, C-terminal	-	-
TRINITY_DN5958_c0_g1_i1.p2	b1dd34dae220d8d03250df7ff0a81de3	657	Pfam	PF03129	Anticodon binding domain	444	544	1.6e-15	T	23-10-2024	IPR004154	Anticodon-binding	-	-
TRINITY_DN5958_c0_g1_i1.p2	b1dd34dae220d8d03250df7ff0a81de3	657	Pfam	PF00587	tRNA synthetase class II core domain (G, H, P, S and T)	252	425	5.7e-18	T	23-10-2024	IPR002314	Aminoacyl-tRNA synthetase, class II (G/ P/ S/T)	-	-
TRINITY_DN110778_c0_g1_i1.p1	15f6e0ab38530fabc5aee240f67cae96	154	Pfam	PF07859	alpha/beta hydrolase fold	64	126	0.00025	T	23-10-2024	IPR013094	Alpha/beta hydrolase fold-3	-	-
TRINITY_DN90527_c0_g1_i1.p1	c62545f747b0b26a59867204e119d546	161	Pfam	PF21948	Lipoyl protein ligase A/B catalytic domain	38	159	1.4e-34	T	23-10-2024	IPR004143	Biotinyl protein ligase (BPL) and lipoyl protein ligase (LPL), catalytic domain	-	-
TRINITY_DN6568_c0_g2_i1.p1	f295f7d7cc0709831728783c43560f27	121	Pfam	PF00651	BTB/POZ domain	21	117	5.8e-24	T	23-10-2024	IPR000210	BTB/POZ domain	-	-
TRINITY_DN54463_c0_g1_i3.p1	1821281902f9205adabfbe8f2557dbd9	137	Pfam	PF01683	EB module	14	72	0.02	T	23-10-2024	IPR006149	EB domain	-	-
TRINITY_DN54463_c0_g1_i2.p1	1821281902f9205adabfbe8f2557dbd9	137	Pfam	PF01683	EB module	14	72	0.02	T	23-10-2024	IPR006149	EB domain	-	-
TRINITY_DN4723_c1_g2_i2.p1	b128ab7a340dce25eee57c58948de4eb	816	Pfam	PF00002	7 transmembrane receptor (Secretin family)	555	787	5.2e-09	T	23-10-2024	IPR000832	GPCR, family 2, secretin-like	-	-
TRINITY_DN6106_c0_g2_i3.p1	5c6951aff3402e808ed86a8d97d9452b	646	Pfam	PF00400	WD domain, G-beta repeat	2	35	0.00058	T	23-10-2024	IPR001680	WD40 repeat	-	-
TRINITY_DN6106_c0_g2_i3.p1	5c6951aff3402e808ed86a8d97d9452b	646	Pfam	PF00400	WD domain, G-beta repeat	127	164	0.26	T	23-10-2024	IPR001680	WD40 repeat	-	-
TRINITY_DN6106_c0_g2_i3.p1	5c6951aff3402e808ed86a8d97d9452b	646	Pfam	PF00400	WD domain, G-beta repeat	177	207	0.041	T	23-10-2024	IPR001680	WD40 repeat	-	-
TRINITY_DN6106_c0_g2_i3.p1	5c6951aff3402e808ed86a8d97d9452b	646	Pfam	PF00400	WD domain, G-beta repeat	43	71	0.14	T	23-10-2024	IPR001680	WD40 repeat	-	-
TRINITY_DN6106_c0_g2_i3.p1	5c6951aff3402e808ed86a8d97d9452b	646	Pfam	PF00400	WD domain, G-beta repeat	84	121	0.0014	T	23-10-2024	IPR001680	WD40 repeat	-	-
TRINITY_DN4159_c3_g1_i5.p1	f0f550deb5c5eac2481990e0b89ba230	830	Pfam	PF00636	Ribonuclease III domain	612	697	2.8e-17	T	23-10-2024	IPR000999	Ribonuclease III domain	-	-
TRINITY_DN4159_c3_g1_i5.p1	f0f550deb5c5eac2481990e0b89ba230	830	Pfam	PF14622	Ribonuclease-III-like	431	537	7.8e-19	T	23-10-2024	IPR000999	Ribonuclease III domain	-	-
TRINITY_DN4159_c3_g1_i5.p1	f0f550deb5c5eac2481990e0b89ba230	830	Pfam	PF00035	Double-stranded RNA binding motif	726	796	6.3e-08	T	23-10-2024	IPR014720	Double-stranded RNA-binding domain	-	-
TRINITY_DN5059_c0_g1_i14.p1	26671dac24a5a5e3d78315b30663c97d	1291	Pfam	PF14560	Ubiquitin-like domain	758	798	290	T	23-10-2024	IPR000626	Ubiquitin-like domain	-	-
TRINITY_DN5059_c0_g1_i14.p1	26671dac24a5a5e3d78315b30663c97d	1291	Pfam	PF00443	Ubiquitin carboxyl-terminal hydrolase	198	589	1.5e-57	T	23-10-2024	IPR001394	Peptidase C19, ubiquitin carboxyl-terminal hydrolase	-	-
TRINITY_DN5059_c0_g1_i14.p1	26671dac24a5a5e3d78315b30663c97d	1291	Pfam	PF19718	Ubiquitin carboxyl-terminal hydrolase 47 C-terminal	1166	1204	8.2e-05	T	23-10-2024	IPR045578	Ubiquitin carboxyl-terminal hydrolase 47, C-terminal	-	-
TRINITY_DN6811_c0_g1_i2.p1	d39252d36905cb12f1f3a80e6ed5a510	564	Pfam	PF17900	Peptidase M1 N-terminal domain	84	271	5.9e-46	T	23-10-2024	IPR045357	Aminopeptidase N-like , N-terminal domain	-	-
TRINITY_DN6811_c0_g1_i2.p1	d39252d36905cb12f1f3a80e6ed5a510	564	Pfam	PF01433	Peptidase family M1 domain	301	511	1.4e-54	T	23-10-2024	IPR014782	Peptidase M1, membrane alanine aminopeptidase	-	-
TRINITY_DN17042_c0_g1_i1.p1	f6df94937e96f4106e1922698aa2d96f	211	Pfam	PF13855	Leucine rich repeat	17	66	7.3e-05	T	23-10-2024	IPR001611	Leucine-rich repeat	-	-
TRINITY_DN17042_c0_g1_i1.p1	f6df94937e96f4106e1922698aa2d96f	211	Pfam	PF00560	Leucine Rich Repeat	189	207	420	T	23-10-2024	IPR001611	Leucine-rich repeat	-	-
TRINITY_DN11462_c1_g3_i5.p2	3f7fd63d62b17cbcba41a04e9a059b03	121	Pfam	PF13913	zinc-finger of a C2HC-type	88	111	0.00018	T	23-10-2024	-	-	-	-
TRINITY_DN11462_c1_g1_i6.p1	3f7fd63d62b17cbcba41a04e9a059b03	121	Pfam	PF13913	zinc-finger of a C2HC-type	88	111	0.00018	T	23-10-2024	-	-	-	-
TRINITY_DN11462_c1_g1_i2.p1	3f7fd63d62b17cbcba41a04e9a059b03	121	Pfam	PF13913	zinc-finger of a C2HC-type	88	111	0.00018	T	23-10-2024	-	-	-	-
TRINITY_DN1755_c0_g1_i18.p1	c1e73569f5f029241297e8193881a574	271	Pfam	PF00736	EF-1 guanine nucleotide exchange domain	188	271	8.5e-32	T	23-10-2024	IPR014038	Translation elongation factor EF1B, beta/delta subunit, guanine nucleotide exchange domain	-	-
TRINITY_DN1755_c0_g1_i11.p1	c1e73569f5f029241297e8193881a574	271	Pfam	PF00736	EF-1 guanine nucleotide exchange domain	188	271	8.5e-32	T	23-10-2024	IPR014038	Translation elongation factor EF1B, beta/delta subunit, guanine nucleotide exchange domain	-	-
TRINITY_DN1755_c0_g1_i13.p1	c1e73569f5f029241297e8193881a574	271	Pfam	PF00736	EF-1 guanine nucleotide exchange domain	188	271	8.5e-32	T	23-10-2024	IPR014038	Translation elongation factor EF1B, beta/delta subunit, guanine nucleotide exchange domain	-	-
TRINITY_DN1755_c0_g1_i15.p1	c1e73569f5f029241297e8193881a574	271	Pfam	PF00736	EF-1 guanine nucleotide exchange domain	188	271	8.5e-32	T	23-10-2024	IPR014038	Translation elongation factor EF1B, beta/delta subunit, guanine nucleotide exchange domain	-	-
TRINITY_DN1755_c0_g1_i2.p1	c1e73569f5f029241297e8193881a574	271	Pfam	PF00736	EF-1 guanine nucleotide exchange domain	188	271	8.5e-32	T	23-10-2024	IPR014038	Translation elongation factor EF1B, beta/delta subunit, guanine nucleotide exchange domain	-	-
TRINITY_DN1755_c0_g1_i16.p1	c1e73569f5f029241297e8193881a574	271	Pfam	PF00736	EF-1 guanine nucleotide exchange domain	188	271	8.5e-32	T	23-10-2024	IPR014038	Translation elongation factor EF1B, beta/delta subunit, guanine nucleotide exchange domain	-	-
TRINITY_DN1755_c0_g1_i12.p1	c1e73569f5f029241297e8193881a574	271	Pfam	PF00736	EF-1 guanine nucleotide exchange domain	188	271	8.5e-32	T	23-10-2024	IPR014038	Translation elongation factor EF1B, beta/delta subunit, guanine nucleotide exchange domain	-	-
TRINITY_DN1755_c0_g1_i18.p2	c1e73569f5f029241297e8193881a574	271	Pfam	PF00736	EF-1 guanine nucleotide exchange domain	188	271	8.5e-32	T	23-10-2024	IPR014038	Translation elongation factor EF1B, beta/delta subunit, guanine nucleotide exchange domain	-	-
TRINITY_DN1755_c0_g1_i3.p1	c1e73569f5f029241297e8193881a574	271	Pfam	PF00736	EF-1 guanine nucleotide exchange domain	188	271	8.5e-32	T	23-10-2024	IPR014038	Translation elongation factor EF1B, beta/delta subunit, guanine nucleotide exchange domain	-	-
TRINITY_DN1755_c0_g1_i14.p1	c1e73569f5f029241297e8193881a574	271	Pfam	PF00736	EF-1 guanine nucleotide exchange domain	188	271	8.5e-32	T	23-10-2024	IPR014038	Translation elongation factor EF1B, beta/delta subunit, guanine nucleotide exchange domain	-	-
TRINITY_DN1755_c0_g1_i1.p1	c1e73569f5f029241297e8193881a574	271	Pfam	PF00736	EF-1 guanine nucleotide exchange domain	188	271	8.5e-32	T	23-10-2024	IPR014038	Translation elongation factor EF1B, beta/delta subunit, guanine nucleotide exchange domain	-	-
TRINITY_DN1755_c0_g1_i15.p2	c1e73569f5f029241297e8193881a574	271	Pfam	PF00736	EF-1 guanine nucleotide exchange domain	188	271	8.5e-32	T	23-10-2024	IPR014038	Translation elongation factor EF1B, beta/delta subunit, guanine nucleotide exchange domain	-	-
TRINITY_DN1755_c0_g1_i5.p1	c1e73569f5f029241297e8193881a574	271	Pfam	PF00736	EF-1 guanine nucleotide exchange domain	188	271	8.5e-32	T	23-10-2024	IPR014038	Translation elongation factor EF1B, beta/delta subunit, guanine nucleotide exchange domain	-	-
TRINITY_DN3949_c0_g3_i1.p1	3f35b5e056296367e434a81863fb847b	346	Pfam	PF01909	Nucleotidyltransferase domain	36	93	0.42	T	23-10-2024	IPR002934	Polymerase, nucleotidyl transferase domain	-	-
TRINITY_DN3949_c0_g3_i1.p1	3f35b5e056296367e434a81863fb847b	346	Pfam	PF10421	2'-5'-oligoadenylate synthetase 1, domain 2, C-terminus	138	276	3.4e-05	T	23-10-2024	IPR018952	2'-5'-oligoadenylate synthetase 1, domain 2/C-terminal	-	-
TRINITY_DN2691_c0_g2_i3.p1	f029dc62608f97eb593c7409fa125448	613	Pfam	PF12906	RING-variant domain	437	488	1.4e-08	T	23-10-2024	IPR011016	Zinc finger, RING-CH-type	-	-
TRINITY_DN2691_c0_g1_i1.p1	f029dc62608f97eb593c7409fa125448	613	Pfam	PF12906	RING-variant domain	437	488	1.4e-08	T	23-10-2024	IPR011016	Zinc finger, RING-CH-type	-	-
TRINITY_DN55085_c0_g1_i1.p1	8d65636bdc23cd6cee2db23101564875	148	Pfam	PF01359	Transposase (partial DDE domain)	7	66	2.3e-13	T	23-10-2024	IPR001888	Transposase, type 1	-	-
TRINITY_DN8332_c0_g1_i2.p1	d3c73ddd226ff3d248e39728ae5c4dd7	473	Pfam	PF06546	Vertebrate heat shock transcription factor	305	448	0.077	T	23-10-2024	IPR010542	Vertebrate heat shock transcription factor, C-terminal domain	-	-
TRINITY_DN8332_c0_g1_i2.p1	d3c73ddd226ff3d248e39728ae5c4dd7	473	Pfam	PF00447	HSF-type DNA-binding	14	113	2.1e-28	T	23-10-2024	IPR000232	Heat shock factor (HSF)-type, DNA-binding	-	-
TRINITY_DN52750_c0_g1_i1.p1	ece95aa96915fdfc6532a9c2d8e48775	112	Pfam	PF00078	Reverse transcriptase (RNA-dependent DNA polymerase)	27	112	5.2e-08	T	23-10-2024	IPR000477	Reverse transcriptase domain	-	-
TRINITY_DN3497_c0_g1_i6.p1	e2065997e9e466c8171fd1b7f172ca76	402	Pfam	PF00069	Protein kinase domain	26	335	6.5e-55	T	23-10-2024	IPR000719	Protein kinase domain	-	-
TRINITY_DN3497_c0_g1_i9.p1	e2065997e9e466c8171fd1b7f172ca76	402	Pfam	PF00069	Protein kinase domain	26	335	6.5e-55	T	23-10-2024	IPR000719	Protein kinase domain	-	-
TRINITY_DN3262_c0_g1_i8.p1	fff11123cc9de74cd0099cb089146eeb	727	Pfam	PF07576	BRCA1-associated protein 2	303	396	1.3e-33	T	23-10-2024	IPR011422	BRCA1-associated 2/ETP1, RRM	-	-
TRINITY_DN3262_c0_g1_i8.p1	fff11123cc9de74cd0099cb089146eeb	727	Pfam	PF02148	Zn-finger in ubiquitin-hydrolases and other protein	464	524	1.4e-20	T	23-10-2024	IPR001607	Zinc finger, UBP-type	-	-
TRINITY_DN3262_c0_g1_i8.p1	fff11123cc9de74cd0099cb089146eeb	727	Pfam	PF13639	Ring finger domain	410	451	1.4e-05	T	23-10-2024	IPR001841	Zinc finger, RING-type	-	-
TRINITY_DN3256_c0_g1_i1.p1	9f01b8e9a482add1771eac919219c0fa	452	Pfam	PF00625	Guanylate kinase	265	437	1.2e-56	T	23-10-2024	IPR008145	Guanylate kinase/L-type calcium channel beta subunit	-	-
TRINITY_DN3256_c0_g1_i1.p1	9f01b8e9a482add1771eac919219c0fa	452	Pfam	PF07653	Variant SH3 domain	144	201	5e-05	T	23-10-2024	IPR001452	SH3 domain	-	-
TRINITY_DN3256_c0_g1_i1.p1	9f01b8e9a482add1771eac919219c0fa	452	Pfam	PF00595	PDZ domain	54	130	4.7e-14	T	23-10-2024	IPR001478	PDZ domain	-	-
TRINITY_DN3256_c0_g2_i3.p1	9f01b8e9a482add1771eac919219c0fa	452	Pfam	PF00625	Guanylate kinase	265	437	1.2e-56	T	23-10-2024	IPR008145	Guanylate kinase/L-type calcium channel beta subunit	-	-
TRINITY_DN3256_c0_g2_i3.p1	9f01b8e9a482add1771eac919219c0fa	452	Pfam	PF07653	Variant SH3 domain	144	201	5e-05	T	23-10-2024	IPR001452	SH3 domain	-	-
TRINITY_DN3256_c0_g2_i3.p1	9f01b8e9a482add1771eac919219c0fa	452	Pfam	PF00595	PDZ domain	54	130	4.7e-14	T	23-10-2024	IPR001478	PDZ domain	-	-
TRINITY_DN92145_c0_g1_i1.p1	550c761a3f242e541a05a351ecee7253	136	Pfam	PF00168	C2 domain	3	99	5.9e-14	T	23-10-2024	IPR000008	C2 domain	-	-
TRINITY_DN28364_c0_g1_i1.p1	0e1a9766c837eae21cf03061d02039d0	198	Pfam	PF12762	ISXO2-like transposase domain	10	110	4e-06	T	23-10-2024	IPR024445	ISXO2-like transposase domain	-	-
TRINITY_DN1946_c0_g1_i1.p1	72a291a4a38cf2c91e2dd3c89302ef57	422	Pfam	PF03792	PBC domain	52	244	6.1e-82	T	23-10-2024	IPR005542	PBX, PBC domain	-	-
TRINITY_DN1946_c0_g1_i1.p1	72a291a4a38cf2c91e2dd3c89302ef57	422	Pfam	PF05920	Homeobox KN domain	264	302	7.1e-13	T	23-10-2024	IPR008422	KN homeodomain	-	-
TRINITY_DN1946_c0_g2_i4.p1	72a291a4a38cf2c91e2dd3c89302ef57	422	Pfam	PF03792	PBC domain	52	244	6.1e-82	T	23-10-2024	IPR005542	PBX, PBC domain	-	-
TRINITY_DN1946_c0_g2_i4.p1	72a291a4a38cf2c91e2dd3c89302ef57	422	Pfam	PF05920	Homeobox KN domain	264	302	7.1e-13	T	23-10-2024	IPR008422	KN homeodomain	-	-
TRINITY_DN11_c0_g2_i8.p1	bdb68c8e6ab59191dd2d116e675fb43b	180	Pfam	PF05485	THAP domain	5	93	1e-12	T	23-10-2024	IPR006612	THAP-type zinc finger	-	-
TRINITY_DN38700_c0_g1_i4.p1	a1345724ee076fc4f035b031bfc80c2d	701	Pfam	PF00400	WD domain, G-beta repeat	193	230	0.0003	T	23-10-2024	IPR001680	WD40 repeat	-	-
TRINITY_DN38700_c0_g1_i4.p1	a1345724ee076fc4f035b031bfc80c2d	701	Pfam	PF00400	WD domain, G-beta repeat	61	95	1.9	T	23-10-2024	IPR001680	WD40 repeat	-	-
TRINITY_DN38700_c0_g1_i4.p1	a1345724ee076fc4f035b031bfc80c2d	701	Pfam	PF00400	WD domain, G-beta repeat	29	54	720	T	23-10-2024	IPR001680	WD40 repeat	-	-
TRINITY_DN38700_c0_g1_i4.p1	a1345724ee076fc4f035b031bfc80c2d	701	Pfam	PF00400	WD domain, G-beta repeat	169	189	220	T	23-10-2024	IPR001680	WD40 repeat	-	-
TRINITY_DN1688_c0_g1_i5.p1	d17de0646cad24ce056ff92a22d86a42	319	Pfam	PF00676	Dehydrogenase E1 component	18	280	6.5e-104	T	23-10-2024	IPR001017	Dehydrogenase, E1 component	-	-
TRINITY_DN144_c0_g2_i2.p1	ccaa839d910c5b243d841fbbbb6dbe1e	209	Pfam	PF02828	L27 domain	18	78	4.2e-13	T	23-10-2024	IPR014775	L27 domain, C-terminal	-	-
TRINITY_DN144_c0_g2_i2.p1	ccaa839d910c5b243d841fbbbb6dbe1e	209	Pfam	PF00595	PDZ domain	105	182	5e-17	T	23-10-2024	IPR001478	PDZ domain	-	-
TRINITY_DN144_c0_g1_i1.p1	ccaa839d910c5b243d841fbbbb6dbe1e	209	Pfam	PF02828	L27 domain	18	78	4.2e-13	T	23-10-2024	IPR014775	L27 domain, C-terminal	-	-
TRINITY_DN144_c0_g1_i1.p1	ccaa839d910c5b243d841fbbbb6dbe1e	209	Pfam	PF00595	PDZ domain	105	182	5e-17	T	23-10-2024	IPR001478	PDZ domain	-	-
TRINITY_DN93664_c0_g1_i2.p1	30340824f5d273afe24ab468c4f3b4b5	132	Pfam	PF04110	Ubiquitin-like autophagy protein Apg12	46	132	1.1e-33	T	23-10-2024	IPR007242	Ubiquitin-like protein Atg12	-	-
TRINITY_DN4706_c0_g1_i1.p1	30340824f5d273afe24ab468c4f3b4b5	132	Pfam	PF04110	Ubiquitin-like autophagy protein Apg12	46	132	1.1e-33	T	23-10-2024	IPR007242	Ubiquitin-like protein Atg12	-	-
TRINITY_DN93664_c0_g1_i1.p1	30340824f5d273afe24ab468c4f3b4b5	132	Pfam	PF04110	Ubiquitin-like autophagy protein Apg12	46	132	1.1e-33	T	23-10-2024	IPR007242	Ubiquitin-like protein Atg12	-	-
TRINITY_DN2805_c0_g2_i1.p1	e33e0b7bf71e3d9bd65f17f4795ba1ea	483	Pfam	PF05222	Alanine dehydrogenase/PNT, N-terminal domain	38	167	8e-24	T	23-10-2024	IPR007886	Alanine dehydrogenase/pyridine nucleotide transhydrogenase, N-terminal	-	-
TRINITY_DN2805_c0_g2_i1.p1	e33e0b7bf71e3d9bd65f17f4795ba1ea	483	Pfam	PF01262	Alanine dehydrogenase/PNT, C-terminal domain	363	467	0.031	T	23-10-2024	IPR007698	Alanine dehydrogenase/pyridine nucleotide transhydrogenase, NAD(H)-binding domain	-	-
TRINITY_DN1646_c0_g1_i26.p2	d2174762f7b67469ab889178738039eb	807	Pfam	PF07714	Protein tyrosine and serine/threonine kinase	374	642	1e-90	T	23-10-2024	IPR001245	Serine-threonine/tyrosine-protein kinase, catalytic domain	-	-
TRINITY_DN1646_c0_g1_i6.p1	d2174762f7b67469ab889178738039eb	807	Pfam	PF07714	Protein tyrosine and serine/threonine kinase	374	642	1e-90	T	23-10-2024	IPR001245	Serine-threonine/tyrosine-protein kinase, catalytic domain	-	-
TRINITY_DN1646_c0_g1_i3.p1	d2174762f7b67469ab889178738039eb	807	Pfam	PF07714	Protein tyrosine and serine/threonine kinase	374	642	1e-90	T	23-10-2024	IPR001245	Serine-threonine/tyrosine-protein kinase, catalytic domain	-	-
TRINITY_DN1646_c0_g1_i2.p1	d2174762f7b67469ab889178738039eb	807	Pfam	PF07714	Protein tyrosine and serine/threonine kinase	374	642	1e-90	T	23-10-2024	IPR001245	Serine-threonine/tyrosine-protein kinase, catalytic domain	-	-
TRINITY_DN1646_c0_g1_i15.p2	d2174762f7b67469ab889178738039eb	807	Pfam	PF07714	Protein tyrosine and serine/threonine kinase	374	642	1e-90	T	23-10-2024	IPR001245	Serine-threonine/tyrosine-protein kinase, catalytic domain	-	-
TRINITY_DN9136_c0_g1_i9.p4	2ae885f08f12a845c35580e775cfc21b	208	Pfam	PF02880	Phosphoglucomutase/phosphomannomutase, alpha/beta/alpha domain III	7	68	0.68	T	23-10-2024	IPR005846	Alpha-D-phosphohexomutase, alpha/beta/alpha domain III	-	-
TRINITY_DN9136_c0_g1_i20.p3	2ae885f08f12a845c35580e775cfc21b	208	Pfam	PF02880	Phosphoglucomutase/phosphomannomutase, alpha/beta/alpha domain III	7	68	0.68	T	23-10-2024	IPR005846	Alpha-D-phosphohexomutase, alpha/beta/alpha domain III	-	-
TRINITY_DN27015_c0_g1_i1.p1	9447465272f2e95f0596b07615c33f8c	139	Pfam	PF13359	DDE superfamily endonuclease	3	58	6.7e-07	T	23-10-2024	IPR027806	Harbinger transposase-derived nuclease domain	-	-
TRINITY_DN1340_c0_g1_i9.p2	01a4f713437ad2fb3746209a121c6583	550	Pfam	PF15913	Furin-like repeat, cysteine-rich	26	91	0.0034	T	23-10-2024	IPR043601	R-spondin, Fu-CRD domain	-	-
TRINITY_DN1340_c0_g1_i6.p2	01a4f713437ad2fb3746209a121c6583	550	Pfam	PF15913	Furin-like repeat, cysteine-rich	26	91	0.0034	T	23-10-2024	IPR043601	R-spondin, Fu-CRD domain	-	-
TRINITY_DN336_c0_g1_i22.p1	2e4c623a14e487ffdc952ece9d25f485	628	Pfam	PF12874	Zinc-finger of C2H2 type	442	460	74	T	23-10-2024	IPR013087	Zinc finger C2H2-type	-	-
TRINITY_DN336_c0_g1_i22.p1	2e4c623a14e487ffdc952ece9d25f485	628	Pfam	PF00096	Zinc finger, C2H2 type	556	578	36	T	23-10-2024	IPR013087	Zinc finger C2H2-type	-	-
TRINITY_DN336_c0_g1_i22.p1	2e4c623a14e487ffdc952ece9d25f485	628	Pfam	PF00096	Zinc finger, C2H2 type	414	436	1	T	23-10-2024	IPR013087	Zinc finger C2H2-type	-	-
TRINITY_DN336_c0_g1_i22.p1	2e4c623a14e487ffdc952ece9d25f485	628	Pfam	PF00096	Zinc finger, C2H2 type	360	380	29	T	23-10-2024	IPR013087	Zinc finger C2H2-type	-	-
TRINITY_DN336_c0_g1_i22.p1	2e4c623a14e487ffdc952ece9d25f485	628	Pfam	PF00096	Zinc finger, C2H2 type	221	243	1.8	T	23-10-2024	IPR013087	Zinc finger C2H2-type	-	-
TRINITY_DN336_c0_g1_i22.p1	2e4c623a14e487ffdc952ece9d25f485	628	Pfam	PF13912	C2H2-type zinc finger	276	300	39	T	23-10-2024	IPR013087	Zinc finger C2H2-type	-	-
TRINITY_DN336_c0_g1_i16.p1	2e4c623a14e487ffdc952ece9d25f485	628	Pfam	PF12874	Zinc-finger of C2H2 type	442	460	74	T	23-10-2024	IPR013087	Zinc finger C2H2-type	-	-
TRINITY_DN336_c0_g1_i16.p1	2e4c623a14e487ffdc952ece9d25f485	628	Pfam	PF00096	Zinc finger, C2H2 type	556	578	36	T	23-10-2024	IPR013087	Zinc finger C2H2-type	-	-
TRINITY_DN336_c0_g1_i16.p1	2e4c623a14e487ffdc952ece9d25f485	628	Pfam	PF00096	Zinc finger, C2H2 type	414	436	1	T	23-10-2024	IPR013087	Zinc finger C2H2-type	-	-
TRINITY_DN336_c0_g1_i16.p1	2e4c623a14e487ffdc952ece9d25f485	628	Pfam	PF00096	Zinc finger, C2H2 type	360	380	29	T	23-10-2024	IPR013087	Zinc finger C2H2-type	-	-
TRINITY_DN336_c0_g1_i16.p1	2e4c623a14e487ffdc952ece9d25f485	628	Pfam	PF00096	Zinc finger, C2H2 type	221	243	1.8	T	23-10-2024	IPR013087	Zinc finger C2H2-type	-	-
TRINITY_DN336_c0_g1_i16.p1	2e4c623a14e487ffdc952ece9d25f485	628	Pfam	PF13912	C2H2-type zinc finger	276	300	39	T	23-10-2024	IPR013087	Zinc finger C2H2-type	-	-
TRINITY_DN336_c0_g1_i9.p1	2e4c623a14e487ffdc952ece9d25f485	628	Pfam	PF12874	Zinc-finger of C2H2 type	442	460	74	T	23-10-2024	IPR013087	Zinc finger C2H2-type	-	-
TRINITY_DN336_c0_g1_i9.p1	2e4c623a14e487ffdc952ece9d25f485	628	Pfam	PF00096	Zinc finger, C2H2 type	556	578	36	T	23-10-2024	IPR013087	Zinc finger C2H2-type	-	-
TRINITY_DN336_c0_g1_i9.p1	2e4c623a14e487ffdc952ece9d25f485	628	Pfam	PF00096	Zinc finger, C2H2 type	414	436	1	T	23-10-2024	IPR013087	Zinc finger C2H2-type	-	-
TRINITY_DN336_c0_g1_i9.p1	2e4c623a14e487ffdc952ece9d25f485	628	Pfam	PF00096	Zinc finger, C2H2 type	360	380	29	T	23-10-2024	IPR013087	Zinc finger C2H2-type	-	-
TRINITY_DN336_c0_g1_i9.p1	2e4c623a14e487ffdc952ece9d25f485	628	Pfam	PF00096	Zinc finger, C2H2 type	221	243	1.8	T	23-10-2024	IPR013087	Zinc finger C2H2-type	-	-
TRINITY_DN336_c0_g1_i9.p1	2e4c623a14e487ffdc952ece9d25f485	628	Pfam	PF13912	C2H2-type zinc finger	276	300	39	T	23-10-2024	IPR013087	Zinc finger C2H2-type	-	-
TRINITY_DN336_c0_g1_i17.p1	2e4c623a14e487ffdc952ece9d25f485	628	Pfam	PF12874	Zinc-finger of C2H2 type	442	460	74	T	23-10-2024	IPR013087	Zinc finger C2H2-type	-	-
TRINITY_DN336_c0_g1_i17.p1	2e4c623a14e487ffdc952ece9d25f485	628	Pfam	PF00096	Zinc finger, C2H2 type	556	578	36	T	23-10-2024	IPR013087	Zinc finger C2H2-type	-	-
TRINITY_DN336_c0_g1_i17.p1	2e4c623a14e487ffdc952ece9d25f485	628	Pfam	PF00096	Zinc finger, C2H2 type	414	436	1	T	23-10-2024	IPR013087	Zinc finger C2H2-type	-	-
TRINITY_DN336_c0_g1_i17.p1	2e4c623a14e487ffdc952ece9d25f485	628	Pfam	PF00096	Zinc finger, C2H2 type	360	380	29	T	23-10-2024	IPR013087	Zinc finger C2H2-type	-	-
TRINITY_DN336_c0_g1_i17.p1	2e4c623a14e487ffdc952ece9d25f485	628	Pfam	PF00096	Zinc finger, C2H2 type	221	243	1.8	T	23-10-2024	IPR013087	Zinc finger C2H2-type	-	-
TRINITY_DN336_c0_g1_i17.p1	2e4c623a14e487ffdc952ece9d25f485	628	Pfam	PF13912	C2H2-type zinc finger	276	300	39	T	23-10-2024	IPR013087	Zinc finger C2H2-type	-	-
TRINITY_DN102_c0_g2_i6.p1	a2a8f01dc44cb2e7a210b96441c968bc	983	Pfam	PF00632	HECT-domain (ubiquitin-transferase)	700	982	4.6e-29	T	23-10-2024	IPR000569	HECT domain	-	-
TRINITY_DN2312_c0_g1_i2.p1	fe0c2dba9a7b2369ff5635eb02dea828	463	Pfam	PF17039	Fucosyltransferase, N-terminal	142	243	2.1e-17	T	23-10-2024	IPR031481	Fucosyltransferase, N-terminal	-	-
TRINITY_DN2312_c0_g1_i2.p1	fe0c2dba9a7b2369ff5635eb02dea828	463	Pfam	PF00852	Glycosyltransferase family 10 (fucosyltransferase) C-term	267	440	3e-59	T	23-10-2024	IPR055270	Fucosyltransferase, C-terminal	-	-
TRINITY_DN2312_c0_g2_i5.p1	fe0c2dba9a7b2369ff5635eb02dea828	463	Pfam	PF17039	Fucosyltransferase, N-terminal	142	243	2.1e-17	T	23-10-2024	IPR031481	Fucosyltransferase, N-terminal	-	-
TRINITY_DN2312_c0_g2_i5.p1	fe0c2dba9a7b2369ff5635eb02dea828	463	Pfam	PF00852	Glycosyltransferase family 10 (fucosyltransferase) C-term	267	440	3e-59	T	23-10-2024	IPR055270	Fucosyltransferase, C-terminal	-	-
TRINITY_DN120231_c0_g1_i1.p1	19d417429a84f5940185f8fc1c630fdd	129	Pfam	PF00307	Calponin homology (CH) domain	18	124	1.4e-14	T	23-10-2024	IPR001715	Calponin homology domain	-	-
TRINITY_DN394_c0_g1_i29.p1	08424bde6943b905cab607d650e5d297	206	Pfam	PF00096	Zinc finger, C2H2 type	115	137	0.18	T	23-10-2024	IPR013087	Zinc finger C2H2-type	-	-
TRINITY_DN394_c0_g1_i29.p1	08424bde6943b905cab607d650e5d297	206	Pfam	PF00096	Zinc finger, C2H2 type	87	109	0.033	T	23-10-2024	IPR013087	Zinc finger C2H2-type	-	-
TRINITY_DN394_c0_g1_i29.p1	08424bde6943b905cab607d650e5d297	206	Pfam	PF00096	Zinc finger, C2H2 type	143	165	0.18	T	23-10-2024	IPR013087	Zinc finger C2H2-type	-	-
TRINITY_DN394_c0_g1_i29.p1	08424bde6943b905cab607d650e5d297	206	Pfam	PF00096	Zinc finger, C2H2 type	3	25	0.01	T	23-10-2024	IPR013087	Zinc finger C2H2-type	-	-
TRINITY_DN394_c0_g1_i29.p1	08424bde6943b905cab607d650e5d297	206	Pfam	PF00096	Zinc finger, C2H2 type	171	193	0.23	T	23-10-2024	IPR013087	Zinc finger C2H2-type	-	-
TRINITY_DN394_c0_g1_i29.p1	08424bde6943b905cab607d650e5d297	206	Pfam	PF00096	Zinc finger, C2H2 type	31	53	0.085	T	23-10-2024	IPR013087	Zinc finger C2H2-type	-	-
TRINITY_DN394_c0_g1_i29.p1	08424bde6943b905cab607d650e5d297	206	Pfam	PF00096	Zinc finger, C2H2 type	59	81	0.0037	T	23-10-2024	IPR013087	Zinc finger C2H2-type	-	-
TRINITY_DN5973_c0_g1_i5.p1	4dd6775342f9eaf8a2803e6dab4a3129	309	Pfam	PF22968	E3 ubiquitin-protein ligase rififylin-like domain	205	248	1.1e-15	T	23-10-2024	IPR055111	E3 ubiquitin-protein ligase rififylin, HeH domain	-	-
TRINITY_DN5973_c0_g1_i5.p1	4dd6775342f9eaf8a2803e6dab4a3129	309	Pfam	PF13920	Zinc finger, C3HC4 type (RING finger)	259	302	2.4e-10	T	23-10-2024	-	-	-	-
TRINITY_DN5973_c0_g1_i11.p1	4dd6775342f9eaf8a2803e6dab4a3129	309	Pfam	PF22968	E3 ubiquitin-protein ligase rififylin-like domain	205	248	1.1e-15	T	23-10-2024	IPR055111	E3 ubiquitin-protein ligase rififylin, HeH domain	-	-
TRINITY_DN5973_c0_g1_i11.p1	4dd6775342f9eaf8a2803e6dab4a3129	309	Pfam	PF13920	Zinc finger, C3HC4 type (RING finger)	259	302	2.4e-10	T	23-10-2024	-	-	-	-
TRINITY_DN21459_c0_g1_i1.p1	d9533e0a3d37830cfbb1a74fb4ad8452	157	Pfam	PF02862	DDHD domain	93	157	5.6e-16	T	23-10-2024	IPR004177	DDHD domain	-	-
TRINITY_DN9215_c0_g1_i1.p1	ba5904e5fad68bd4664ad82743710598	437	Pfam	PF07647	SAM domain (Sterile alpha motif)	342	406	7.1e-10	T	23-10-2024	IPR001660	Sterile alpha motif domain	-	-
TRINITY_DN5410_c0_g1_i132.p1	3be6701492eb9ff52610b44661f19856	845	Pfam	PF02985	HEAT repeat	554	578	0.3	T	23-10-2024	IPR000357	HEAT repeat	-	-
TRINITY_DN5410_c0_g1_i132.p1	3be6701492eb9ff52610b44661f19856	845	Pfam	PF14538	Raptor N-terminal CASPase like domain	6	157	6.8e-70	T	23-10-2024	IPR029347	Raptor, N-terminal CASPase-like domain	-	-
TRINITY_DN2605_c0_g1_i18.p2	26879a2e5214ee66d76f94e7d505e7b8	757	Pfam	PF00354	Pentaxin family	578	749	2.6e-20	T	23-10-2024	IPR001759	Pentraxin-related	-	-
TRINITY_DN2605_c0_g1_i18.p2	26879a2e5214ee66d76f94e7d505e7b8	757	Pfam	PF12661	Human growth factor-like EGF	484	505	0.23	T	23-10-2024	IPR013032	EGF-like, conserved site	-	-
TRINITY_DN2605_c0_g1_i18.p2	26879a2e5214ee66d76f94e7d505e7b8	757	Pfam	PF12661	Human growth factor-like EGF	522	543	0.13	T	23-10-2024	IPR013032	EGF-like, conserved site	-	-
TRINITY_DN2605_c0_g1_i18.p2	26879a2e5214ee66d76f94e7d505e7b8	757	Pfam	PF12661	Human growth factor-like EGF	370	391	0.041	T	23-10-2024	IPR013032	EGF-like, conserved site	-	-
TRINITY_DN2605_c0_g1_i18.p2	26879a2e5214ee66d76f94e7d505e7b8	757	Pfam	PF07699	Tyrosine-protein kinase ephrin type A/B receptor-like	220	267	2.3e-10	T	23-10-2024	IPR011641	Tyrosine-protein kinase ephrin type A/B receptor-like	-	-
TRINITY_DN2605_c0_g1_i18.p2	26879a2e5214ee66d76f94e7d505e7b8	757	Pfam	PF07699	Tyrosine-protein kinase ephrin type A/B receptor-like	274	321	5e-08	T	23-10-2024	IPR011641	Tyrosine-protein kinase ephrin type A/B receptor-like	-	-
TRINITY_DN2605_c0_g1_i18.p2	26879a2e5214ee66d76f94e7d505e7b8	757	Pfam	PF07699	Tyrosine-protein kinase ephrin type A/B receptor-like	166	213	3.2e-11	T	23-10-2024	IPR011641	Tyrosine-protein kinase ephrin type A/B receptor-like	-	-
TRINITY_DN2605_c0_g1_i18.p2	26879a2e5214ee66d76f94e7d505e7b8	757	Pfam	PF00008	EGF-like domain	403	432	0.02	T	23-10-2024	IPR000742	EGF-like domain	-	-
TRINITY_DN2605_c0_g1_i18.p2	26879a2e5214ee66d76f94e7d505e7b8	757	Pfam	PF00008	EGF-like domain	327	356	0.0063	T	23-10-2024	IPR000742	EGF-like domain	-	-
TRINITY_DN2605_c0_g1_i18.p1	26879a2e5214ee66d76f94e7d505e7b8	757	Pfam	PF00354	Pentaxin family	578	749	2.6e-20	T	23-10-2024	IPR001759	Pentraxin-related	-	-
TRINITY_DN2605_c0_g1_i18.p1	26879a2e5214ee66d76f94e7d505e7b8	757	Pfam	PF12661	Human growth factor-like EGF	484	505	0.23	T	23-10-2024	IPR013032	EGF-like, conserved site	-	-
TRINITY_DN2605_c0_g1_i18.p1	26879a2e5214ee66d76f94e7d505e7b8	757	Pfam	PF12661	Human growth factor-like EGF	522	543	0.13	T	23-10-2024	IPR013032	EGF-like, conserved site	-	-
TRINITY_DN2605_c0_g1_i18.p1	26879a2e5214ee66d76f94e7d505e7b8	757	Pfam	PF12661	Human growth factor-like EGF	370	391	0.041	T	23-10-2024	IPR013032	EGF-like, conserved site	-	-
TRINITY_DN2605_c0_g1_i18.p1	26879a2e5214ee66d76f94e7d505e7b8	757	Pfam	PF07699	Tyrosine-protein kinase ephrin type A/B receptor-like	220	267	2.3e-10	T	23-10-2024	IPR011641	Tyrosine-protein kinase ephrin type A/B receptor-like	-	-
TRINITY_DN2605_c0_g1_i18.p1	26879a2e5214ee66d76f94e7d505e7b8	757	Pfam	PF07699	Tyrosine-protein kinase ephrin type A/B receptor-like	274	321	5e-08	T	23-10-2024	IPR011641	Tyrosine-protein kinase ephrin type A/B receptor-like	-	-
TRINITY_DN2605_c0_g1_i18.p1	26879a2e5214ee66d76f94e7d505e7b8	757	Pfam	PF07699	Tyrosine-protein kinase ephrin type A/B receptor-like	166	213	3.2e-11	T	23-10-2024	IPR011641	Tyrosine-protein kinase ephrin type A/B receptor-like	-	-
TRINITY_DN2605_c0_g1_i18.p1	26879a2e5214ee66d76f94e7d505e7b8	757	Pfam	PF00008	EGF-like domain	403	432	0.02	T	23-10-2024	IPR000742	EGF-like domain	-	-
TRINITY_DN2605_c0_g1_i18.p1	26879a2e5214ee66d76f94e7d505e7b8	757	Pfam	PF00008	EGF-like domain	327	356	0.0063	T	23-10-2024	IPR000742	EGF-like domain	-	-
TRINITY_DN2605_c0_g1_i15.p1	26879a2e5214ee66d76f94e7d505e7b8	757	Pfam	PF00354	Pentaxin family	578	749	2.6e-20	T	23-10-2024	IPR001759	Pentraxin-related	-	-
TRINITY_DN2605_c0_g1_i15.p1	26879a2e5214ee66d76f94e7d505e7b8	757	Pfam	PF12661	Human growth factor-like EGF	484	505	0.23	T	23-10-2024	IPR013032	EGF-like, conserved site	-	-
TRINITY_DN2605_c0_g1_i15.p1	26879a2e5214ee66d76f94e7d505e7b8	757	Pfam	PF12661	Human growth factor-like EGF	522	543	0.13	T	23-10-2024	IPR013032	EGF-like, conserved site	-	-
TRINITY_DN2605_c0_g1_i15.p1	26879a2e5214ee66d76f94e7d505e7b8	757	Pfam	PF12661	Human growth factor-like EGF	370	391	0.041	T	23-10-2024	IPR013032	EGF-like, conserved site	-	-
TRINITY_DN2605_c0_g1_i15.p1	26879a2e5214ee66d76f94e7d505e7b8	757	Pfam	PF07699	Tyrosine-protein kinase ephrin type A/B receptor-like	220	267	2.3e-10	T	23-10-2024	IPR011641	Tyrosine-protein kinase ephrin type A/B receptor-like	-	-
TRINITY_DN2605_c0_g1_i15.p1	26879a2e5214ee66d76f94e7d505e7b8	757	Pfam	PF07699	Tyrosine-protein kinase ephrin type A/B receptor-like	274	321	5e-08	T	23-10-2024	IPR011641	Tyrosine-protein kinase ephrin type A/B receptor-like	-	-
TRINITY_DN2605_c0_g1_i15.p1	26879a2e5214ee66d76f94e7d505e7b8	757	Pfam	PF07699	Tyrosine-protein kinase ephrin type A/B receptor-like	166	213	3.2e-11	T	23-10-2024	IPR011641	Tyrosine-protein kinase ephrin type A/B receptor-like	-	-
TRINITY_DN2605_c0_g1_i15.p1	26879a2e5214ee66d76f94e7d505e7b8	757	Pfam	PF00008	EGF-like domain	403	432	0.02	T	23-10-2024	IPR000742	EGF-like domain	-	-
TRINITY_DN2605_c0_g1_i15.p1	26879a2e5214ee66d76f94e7d505e7b8	757	Pfam	PF00008	EGF-like domain	327	356	0.0063	T	23-10-2024	IPR000742	EGF-like domain	-	-
TRINITY_DN2605_c0_g1_i19.p1	26879a2e5214ee66d76f94e7d505e7b8	757	Pfam	PF00354	Pentaxin family	578	749	2.6e-20	T	23-10-2024	IPR001759	Pentraxin-related	-	-
TRINITY_DN2605_c0_g1_i19.p1	26879a2e5214ee66d76f94e7d505e7b8	757	Pfam	PF12661	Human growth factor-like EGF	484	505	0.23	T	23-10-2024	IPR013032	EGF-like, conserved site	-	-
TRINITY_DN2605_c0_g1_i19.p1	26879a2e5214ee66d76f94e7d505e7b8	757	Pfam	PF12661	Human growth factor-like EGF	522	543	0.13	T	23-10-2024	IPR013032	EGF-like, conserved site	-	-
TRINITY_DN2605_c0_g1_i19.p1	26879a2e5214ee66d76f94e7d505e7b8	757	Pfam	PF12661	Human growth factor-like EGF	370	391	0.041	T	23-10-2024	IPR013032	EGF-like, conserved site	-	-
TRINITY_DN2605_c0_g1_i19.p1	26879a2e5214ee66d76f94e7d505e7b8	757	Pfam	PF07699	Tyrosine-protein kinase ephrin type A/B receptor-like	220	267	2.3e-10	T	23-10-2024	IPR011641	Tyrosine-protein kinase ephrin type A/B receptor-like	-	-
TRINITY_DN2605_c0_g1_i19.p1	26879a2e5214ee66d76f94e7d505e7b8	757	Pfam	PF07699	Tyrosine-protein kinase ephrin type A/B receptor-like	274	321	5e-08	T	23-10-2024	IPR011641	Tyrosine-protein kinase ephrin type A/B receptor-like	-	-
TRINITY_DN2605_c0_g1_i19.p1	26879a2e5214ee66d76f94e7d505e7b8	757	Pfam	PF07699	Tyrosine-protein kinase ephrin type A/B receptor-like	166	213	3.2e-11	T	23-10-2024	IPR011641	Tyrosine-protein kinase ephrin type A/B receptor-like	-	-
TRINITY_DN2605_c0_g1_i19.p1	26879a2e5214ee66d76f94e7d505e7b8	757	Pfam	PF00008	EGF-like domain	403	432	0.02	T	23-10-2024	IPR000742	EGF-like domain	-	-
TRINITY_DN2605_c0_g1_i19.p1	26879a2e5214ee66d76f94e7d505e7b8	757	Pfam	PF00008	EGF-like domain	327	356	0.0063	T	23-10-2024	IPR000742	EGF-like domain	-	-
TRINITY_DN2605_c0_g1_i4.p1	26879a2e5214ee66d76f94e7d505e7b8	757	Pfam	PF00354	Pentaxin family	578	749	2.6e-20	T	23-10-2024	IPR001759	Pentraxin-related	-	-
TRINITY_DN2605_c0_g1_i4.p1	26879a2e5214ee66d76f94e7d505e7b8	757	Pfam	PF12661	Human growth factor-like EGF	484	505	0.23	T	23-10-2024	IPR013032	EGF-like, conserved site	-	-
TRINITY_DN2605_c0_g1_i4.p1	26879a2e5214ee66d76f94e7d505e7b8	757	Pfam	PF12661	Human growth factor-like EGF	522	543	0.13	T	23-10-2024	IPR013032	EGF-like, conserved site	-	-
TRINITY_DN2605_c0_g1_i4.p1	26879a2e5214ee66d76f94e7d505e7b8	757	Pfam	PF12661	Human growth factor-like EGF	370	391	0.041	T	23-10-2024	IPR013032	EGF-like, conserved site	-	-
TRINITY_DN2605_c0_g1_i4.p1	26879a2e5214ee66d76f94e7d505e7b8	757	Pfam	PF07699	Tyrosine-protein kinase ephrin type A/B receptor-like	220	267	2.3e-10	T	23-10-2024	IPR011641	Tyrosine-protein kinase ephrin type A/B receptor-like	-	-
TRINITY_DN2605_c0_g1_i4.p1	26879a2e5214ee66d76f94e7d505e7b8	757	Pfam	PF07699	Tyrosine-protein kinase ephrin type A/B receptor-like	274	321	5e-08	T	23-10-2024	IPR011641	Tyrosine-protein kinase ephrin type A/B receptor-like	-	-
TRINITY_DN2605_c0_g1_i4.p1	26879a2e5214ee66d76f94e7d505e7b8	757	Pfam	PF07699	Tyrosine-protein kinase ephrin type A/B receptor-like	166	213	3.2e-11	T	23-10-2024	IPR011641	Tyrosine-protein kinase ephrin type A/B receptor-like	-	-
TRINITY_DN2605_c0_g1_i4.p1	26879a2e5214ee66d76f94e7d505e7b8	757	Pfam	PF00008	EGF-like domain	403	432	0.02	T	23-10-2024	IPR000742	EGF-like domain	-	-
TRINITY_DN2605_c0_g1_i4.p1	26879a2e5214ee66d76f94e7d505e7b8	757	Pfam	PF00008	EGF-like domain	327	356	0.0063	T	23-10-2024	IPR000742	EGF-like domain	-	-
TRINITY_DN118_c2_g1_i10.p1	d65163b799a69a0ffd51d4abb04a5e5a	288	Pfam	PF00656	Caspase domain	36	282	1.8e-55	T	23-10-2024	IPR011600	Peptidase C14, caspase domain	-	-
TRINITY_DN10236_c1_g1_i3.p1	174bc1bf8c291750f2d8f4274aab9a49	199	Pfam	PF08763	Voltage gated calcium channel IQ domain	20	60	4.7e-06	T	23-10-2024	IPR014873	Voltage-dependent calcium channel, alpha-1 subunit, IQ domain	-	-
TRINITY_DN12508_c0_g1_i1.p1	e38cbe741aee2713779e856788f5ad87	226	Pfam	PF01585	G-patch domain	144	174	2.7e-08	T	23-10-2024	IPR000467	G-patch domain	-	-
TRINITY_DN12508_c0_g1_i2.p1	e38cbe741aee2713779e856788f5ad87	226	Pfam	PF01585	G-patch domain	144	174	2.7e-08	T	23-10-2024	IPR000467	G-patch domain	-	-
TRINITY_DN7652_c0_g1_i5.p1	4c8554a7b7fa20d5a6c1ac6120c6a45d	425	Pfam	PF00168	C2 domain	8	108	6e-17	T	23-10-2024	IPR000008	C2 domain	-	-
TRINITY_DN7652_c0_g1_i5.p1	4c8554a7b7fa20d5a6c1ac6120c6a45d	425	Pfam	PF09457	FIP domain	369	414	0.0023	T	23-10-2024	IPR019018	Rab-binding domain FIP-RBD	-	-
TRINITY_DN9094_c0_g1_i2.p1	d5665994595019f5ea65e2ae2da2904b	990	Pfam	PF21047	Maestro, HEAT repeats	307	495	2.6e-39	T	23-10-2024	IPR048465	Maestro, HEAT repeats	-	-
TRINITY_DN55836_c0_g1_i1.p1	34233dc809aa94edc639cd72db9ad096	102	Pfam	PF00053	Laminin EGF domain	76	101	0.034	T	23-10-2024	IPR002049	Laminin-type EGF domain	-	-
TRINITY_DN55836_c0_g1_i1.p1	34233dc809aa94edc639cd72db9ad096	102	Pfam	PF00053	Laminin EGF domain	27	73	4.3e-11	T	23-10-2024	IPR002049	Laminin-type EGF domain	-	-
TRINITY_DN77323_c0_g1_i1.p1	ca84cada47f669cbe67ca5527abdf09b	145	Pfam	PF00096	Zinc finger, C2H2 type	108	131	5.7	T	23-10-2024	IPR013087	Zinc finger C2H2-type	-	-
TRINITY_DN77323_c0_g1_i1.p1	ca84cada47f669cbe67ca5527abdf09b	145	Pfam	PF00096	Zinc finger, C2H2 type	80	102	8.7	T	23-10-2024	IPR013087	Zinc finger C2H2-type	-	-
TRINITY_DN77323_c0_g1_i1.p1	ca84cada47f669cbe67ca5527abdf09b	145	Pfam	PF00096	Zinc finger, C2H2 type	23	46	2	T	23-10-2024	IPR013087	Zinc finger C2H2-type	-	-
TRINITY_DN77323_c0_g1_i1.p1	ca84cada47f669cbe67ca5527abdf09b	145	Pfam	PF00096	Zinc finger, C2H2 type	53	74	0.16	T	23-10-2024	IPR013087	Zinc finger C2H2-type	-	-
TRINITY_DN106089_c0_g1_i1.p1	f3fa3daf0b93a853a4c9f78dc718dbeb	216	Pfam	PF02750	Synapsin, ATP binding domain	1	129	1e-63	T	23-10-2024	IPR020898	Synapsin, ATP-binding domain	-	-
TRINITY_DN25930_c0_g1_i13.p1	093e603febf08c35f88ba0a853660a9a	947	Pfam	PF03915	Actin interacting protein 3	275	513	9.5e-06	T	23-10-2024	IPR022782	Actin interacting protein 3-like, C-terminal	-	-
TRINITY_DN39671_c0_g2_i4.p1	e385dc0491093d5076a612744ee81c43	146	Pfam	PF07406	NICE-3 protein	21	135	4.9e-21	T	23-10-2024	IPR010876	C1orf43	-	-
TRINITY_DN11442_c0_g2_i4.p2	1f5d0f36ca007ced735f5d8f404b361b	147	Pfam	PF00454	Phosphatidylinositol 3- and 4-kinase	1	91	1.4e-20	T	23-10-2024	IPR000403	Phosphatidylinositol 3-/4-kinase, catalytic domain	-	-
TRINITY_DN6389_c0_g1_i3.p1	c82e30f0303b2b90ccf066f2d8a8c89d	271	Pfam	PF22486	MATH domain	32	160	5.2e-28	T	23-10-2024	IPR002083	MATH/TRAF domain	-	-
TRINITY_DN6389_c0_g1_i3.p1	c82e30f0303b2b90ccf066f2d8a8c89d	271	Pfam	PF00651	BTB/POZ domain	189	265	7.3e-20	T	23-10-2024	IPR000210	BTB/POZ domain	-	-
TRINITY_DN1775_c0_g1_i22.p1	0b0c2d77f7d839bfece4ce1641b8e3bc	575	Pfam	PF12796	Ankyrin repeats (3 copies)	443	533	5.1e-10	T	23-10-2024	IPR002110	Ankyrin repeat	-	-
TRINITY_DN1775_c0_g1_i22.p1	0b0c2d77f7d839bfece4ce1641b8e3bc	575	Pfam	PF00609	Diacylglycerol kinase accessory domain	133	288	5.2e-44	T	23-10-2024	IPR000756	Diacylglycerol kinase, accessory domain	-	-
TRINITY_DN1775_c0_g1_i22.p1	0b0c2d77f7d839bfece4ce1641b8e3bc	575	Pfam	PF00781	Diacylglycerol kinase catalytic domain	2	93	1.9e-16	T	23-10-2024	IPR001206	Diacylglycerol kinase, catalytic domain	-	-
TRINITY_DN1775_c0_g1_i36.p1	0b0c2d77f7d839bfece4ce1641b8e3bc	575	Pfam	PF12796	Ankyrin repeats (3 copies)	443	533	5.1e-10	T	23-10-2024	IPR002110	Ankyrin repeat	-	-
TRINITY_DN1775_c0_g1_i36.p1	0b0c2d77f7d839bfece4ce1641b8e3bc	575	Pfam	PF00609	Diacylglycerol kinase accessory domain	133	288	5.2e-44	T	23-10-2024	IPR000756	Diacylglycerol kinase, accessory domain	-	-
TRINITY_DN1775_c0_g1_i36.p1	0b0c2d77f7d839bfece4ce1641b8e3bc	575	Pfam	PF00781	Diacylglycerol kinase catalytic domain	2	93	1.9e-16	T	23-10-2024	IPR001206	Diacylglycerol kinase, catalytic domain	-	-
TRINITY_DN1775_c0_g2_i8.p1	0b0c2d77f7d839bfece4ce1641b8e3bc	575	Pfam	PF12796	Ankyrin repeats (3 copies)	443	533	5.1e-10	T	23-10-2024	IPR002110	Ankyrin repeat	-	-
TRINITY_DN1775_c0_g2_i8.p1	0b0c2d77f7d839bfece4ce1641b8e3bc	575	Pfam	PF00609	Diacylglycerol kinase accessory domain	133	288	5.2e-44	T	23-10-2024	IPR000756	Diacylglycerol kinase, accessory domain	-	-
TRINITY_DN1775_c0_g2_i8.p1	0b0c2d77f7d839bfece4ce1641b8e3bc	575	Pfam	PF00781	Diacylglycerol kinase catalytic domain	2	93	1.9e-16	T	23-10-2024	IPR001206	Diacylglycerol kinase, catalytic domain	-	-
TRINITY_DN1775_c0_g2_i3.p1	0b0c2d77f7d839bfece4ce1641b8e3bc	575	Pfam	PF12796	Ankyrin repeats (3 copies)	443	533	5.1e-10	T	23-10-2024	IPR002110	Ankyrin repeat	-	-
TRINITY_DN1775_c0_g2_i3.p1	0b0c2d77f7d839bfece4ce1641b8e3bc	575	Pfam	PF00609	Diacylglycerol kinase accessory domain	133	288	5.2e-44	T	23-10-2024	IPR000756	Diacylglycerol kinase, accessory domain	-	-
TRINITY_DN1775_c0_g2_i3.p1	0b0c2d77f7d839bfece4ce1641b8e3bc	575	Pfam	PF00781	Diacylglycerol kinase catalytic domain	2	93	1.9e-16	T	23-10-2024	IPR001206	Diacylglycerol kinase, catalytic domain	-	-
TRINITY_DN1775_c0_g1_i31.p1	0b0c2d77f7d839bfece4ce1641b8e3bc	575	Pfam	PF12796	Ankyrin repeats (3 copies)	443	533	5.1e-10	T	23-10-2024	IPR002110	Ankyrin repeat	-	-
TRINITY_DN1775_c0_g1_i31.p1	0b0c2d77f7d839bfece4ce1641b8e3bc	575	Pfam	PF00609	Diacylglycerol kinase accessory domain	133	288	5.2e-44	T	23-10-2024	IPR000756	Diacylglycerol kinase, accessory domain	-	-
TRINITY_DN1775_c0_g1_i31.p1	0b0c2d77f7d839bfece4ce1641b8e3bc	575	Pfam	PF00781	Diacylglycerol kinase catalytic domain	2	93	1.9e-16	T	23-10-2024	IPR001206	Diacylglycerol kinase, catalytic domain	-	-
TRINITY_DN1775_c0_g1_i32.p1	0b0c2d77f7d839bfece4ce1641b8e3bc	575	Pfam	PF12796	Ankyrin repeats (3 copies)	443	533	5.1e-10	T	23-10-2024	IPR002110	Ankyrin repeat	-	-
TRINITY_DN1775_c0_g1_i32.p1	0b0c2d77f7d839bfece4ce1641b8e3bc	575	Pfam	PF00609	Diacylglycerol kinase accessory domain	133	288	5.2e-44	T	23-10-2024	IPR000756	Diacylglycerol kinase, accessory domain	-	-
TRINITY_DN1775_c0_g1_i32.p1	0b0c2d77f7d839bfece4ce1641b8e3bc	575	Pfam	PF00781	Diacylglycerol kinase catalytic domain	2	93	1.9e-16	T	23-10-2024	IPR001206	Diacylglycerol kinase, catalytic domain	-	-
TRINITY_DN4571_c0_g1_i5.p1	9bde32a4deea47268d763c142afd3521	361	Pfam	PF01285	TEA/ATTS domain	2	33	1.9e-10	T	23-10-2024	IPR000818	TEA/ATTS domain	-	-
TRINITY_DN4571_c0_g1_i5.p1	9bde32a4deea47268d763c142afd3521	361	Pfam	PF17725	YAP binding domain	151	358	3.4e-67	T	23-10-2024	IPR041086	YAP binding domain	-	-
TRINITY_DN4571_c0_g2_i14.p1	9bde32a4deea47268d763c142afd3521	361	Pfam	PF01285	TEA/ATTS domain	2	33	1.9e-10	T	23-10-2024	IPR000818	TEA/ATTS domain	-	-
TRINITY_DN4571_c0_g2_i14.p1	9bde32a4deea47268d763c142afd3521	361	Pfam	PF17725	YAP binding domain	151	358	3.4e-67	T	23-10-2024	IPR041086	YAP binding domain	-	-
TRINITY_DN4571_c0_g2_i11.p1	9bde32a4deea47268d763c142afd3521	361	Pfam	PF01285	TEA/ATTS domain	2	33	1.9e-10	T	23-10-2024	IPR000818	TEA/ATTS domain	-	-
TRINITY_DN4571_c0_g2_i11.p1	9bde32a4deea47268d763c142afd3521	361	Pfam	PF17725	YAP binding domain	151	358	3.4e-67	T	23-10-2024	IPR041086	YAP binding domain	-	-
TRINITY_DN233_c0_g1_i9.p1	ccdf8912337209e67485ac2f3a77e92e	323	Pfam	PF00106	short chain dehydrogenase	46	232	1.2e-43	T	23-10-2024	IPR002347	Short-chain dehydrogenase/reductase SDR	-	-
TRINITY_DN233_c0_g1_i13.p1	ccdf8912337209e67485ac2f3a77e92e	323	Pfam	PF00106	short chain dehydrogenase	46	232	1.2e-43	T	23-10-2024	IPR002347	Short-chain dehydrogenase/reductase SDR	-	-
TRINITY_DN233_c0_g1_i3.p1	ccdf8912337209e67485ac2f3a77e92e	323	Pfam	PF00106	short chain dehydrogenase	46	232	1.2e-43	T	23-10-2024	IPR002347	Short-chain dehydrogenase/reductase SDR	-	-
TRINITY_DN233_c0_g1_i1.p1	ccdf8912337209e67485ac2f3a77e92e	323	Pfam	PF00106	short chain dehydrogenase	46	232	1.2e-43	T	23-10-2024	IPR002347	Short-chain dehydrogenase/reductase SDR	-	-
TRINITY_DN233_c0_g1_i10.p1	ccdf8912337209e67485ac2f3a77e92e	323	Pfam	PF00106	short chain dehydrogenase	46	232	1.2e-43	T	23-10-2024	IPR002347	Short-chain dehydrogenase/reductase SDR	-	-
TRINITY_DN5556_c1_g3_i1.p1	ccdf8912337209e67485ac2f3a77e92e	323	Pfam	PF00106	short chain dehydrogenase	46	232	1.2e-43	T	23-10-2024	IPR002347	Short-chain dehydrogenase/reductase SDR	-	-
TRINITY_DN5378_c0_g1_i32.p3	51a1d5d11dd6235c52f7b92d1ab9927f	543	Pfam	PF21744	BAHCC1-like, Tudor domain	427	492	1.9e-26	T	23-10-2024	IPR048924	BAHCC1-like, Tudor domain	-	-
TRINITY_DN5378_c0_g1_i29.p2	51a1d5d11dd6235c52f7b92d1ab9927f	543	Pfam	PF21744	BAHCC1-like, Tudor domain	427	492	1.9e-26	T	23-10-2024	IPR048924	BAHCC1-like, Tudor domain	-	-
TRINITY_DN95254_c0_g1_i1.p1	44d1ebbc3fb92014c9e14f3639414ffe	174	Pfam	PF00002	7 transmembrane receptor (Secretin family)	1	96	3.7e-05	T	23-10-2024	IPR000832	GPCR, family 2, secretin-like	-	-
TRINITY_DN106176_c0_g1_i3.p1	6f4df4bf787a655097f3c326ce3c6298	266	Pfam	PF05625	PAXNEB protein	6	266	2.5e-49	T	23-10-2024	IPR008728	Elongator complex protein 4	-	-
TRINITY_DN9050_c0_g1_i4.p1	2faffd651171e4008c2bd2bbb6fe24dd	827	Pfam	PF19418	DEPDC5 protein C-terminal region	569	826	4.1e-56	T	23-10-2024	IPR045838	DEPDC5, C-terminal	-	-
TRINITY_DN13858_c0_g2_i1.p1	a3533d8d693ed4ad6fe3358d5a79038f	208	Pfam	PF01835	MG2 domain	141	203	4.1e-07	T	23-10-2024	IPR002890	Macroglobulin domain	-	-
TRINITY_DN106244_c0_g1_i1.p1	663fe64552ef363b4e9b487ada63d0cb	243	Pfam	PF10584	Proteasome subunit A N-terminal signature	8	30	3.5e-10	T	23-10-2024	IPR000426	Proteasome alpha-subunit, N-terminal domain	-	-
TRINITY_DN106244_c0_g1_i1.p1	663fe64552ef363b4e9b487ada63d0cb	243	Pfam	PF00227	Proteasome subunit	32	220	1.6e-50	T	23-10-2024	IPR001353	Proteasome, subunit alpha/beta	-	-
TRINITY_DN1675_c0_g1_i1.p1	663fe64552ef363b4e9b487ada63d0cb	243	Pfam	PF10584	Proteasome subunit A N-terminal signature	8	30	3.5e-10	T	23-10-2024	IPR000426	Proteasome alpha-subunit, N-terminal domain	-	-
TRINITY_DN1675_c0_g1_i1.p1	663fe64552ef363b4e9b487ada63d0cb	243	Pfam	PF00227	Proteasome subunit	32	220	1.6e-50	T	23-10-2024	IPR001353	Proteasome, subunit alpha/beta	-	-
TRINITY_DN3889_c0_g1_i4.p1	a80547e3c6736e20c243f780f98681fa	449	Pfam	PF13426	PAS domain	210	295	1.2e-07	T	23-10-2024	IPR000014	PAS domain	-	-
TRINITY_DN77137_c0_g1_i1.p1	3bde3c48cb37cbb859b811a8e402eb48	111	Pfam	PF17900	Peptidase M1 N-terminal domain	1	70	9.6e-21	T	23-10-2024	IPR045357	Aminopeptidase N-like , N-terminal domain	-	-
TRINITY_DN6955_c0_g2_i2.p1	90f4bf94287c94cbae74496e0e7bb496	873	Pfam	PF00005	ABC transporter	744	820	6.8e-06	T	23-10-2024	IPR003439	ABC transporter-like, ATP-binding domain	-	-
TRINITY_DN6955_c0_g2_i2.p1	90f4bf94287c94cbae74496e0e7bb496	873	Pfam	PF00005	ABC transporter	165	304	1.5e-19	T	23-10-2024	IPR003439	ABC transporter-like, ATP-binding domain	-	-
TRINITY_DN6955_c0_g2_i2.p1	90f4bf94287c94cbae74496e0e7bb496	873	Pfam	PF00664	ABC transporter transmembrane region	569	673	2.5e-08	T	23-10-2024	IPR011527	ABC transporter type 1, transmembrane domain	-	-
TRINITY_DN87181_c0_g1_i1.p1	e11be1367e6ab7c722e4bbd224b5f507	312	Pfam	PF14492	Elongation Factor G, domain III	15	88	7.8e-23	T	23-10-2024	IPR041095	Elongation Factor G, domain II	-	-
TRINITY_DN87181_c0_g1_i1.p1	e11be1367e6ab7c722e4bbd224b5f507	312	Pfam	PF03764	Elongation factor G, domain IV	91	193	1e-06	T	23-10-2024	IPR005517	Translation elongation factor EFG/EF2, domain IV	-	-
TRINITY_DN87181_c0_g1_i1.p1	e11be1367e6ab7c722e4bbd224b5f507	312	Pfam	PF00679	Elongation factor G C-terminus	215	300	1.2e-20	T	23-10-2024	IPR000640	Elongation factor EFG, domain V-like	-	-
TRINITY_DN1528_c0_g1_i43.p2	f6de639808d7aab621fc98dc8f81ad3c	217	Pfam	PF13574	Metallo-peptidase family M12B Reprolysin-like	1	205	3.8e-22	T	23-10-2024	-	-	-	-
TRINITY_DN1528_c0_g1_i18.p2	f6de639808d7aab621fc98dc8f81ad3c	217	Pfam	PF13574	Metallo-peptidase family M12B Reprolysin-like	1	205	3.8e-22	T	23-10-2024	-	-	-	-
TRINITY_DN1528_c0_g1_i75.p2	f6de639808d7aab621fc98dc8f81ad3c	217	Pfam	PF13574	Metallo-peptidase family M12B Reprolysin-like	1	205	3.8e-22	T	23-10-2024	-	-	-	-
TRINITY_DN1722_c0_g1_i3.p1	8c7c2333e313ae76939b01c457eeb03b	287	Pfam	PF10520	Lipid desaturase domain	101	278	1.7e-69	T	23-10-2024	IPR019547	Lipid desaturase domain	-	-
TRINITY_DN1722_c0_g1_i1.p1	8c7c2333e313ae76939b01c457eeb03b	287	Pfam	PF10520	Lipid desaturase domain	101	278	1.7e-69	T	23-10-2024	IPR019547	Lipid desaturase domain	-	-
TRINITY_DN1722_c0_g1_i5.p1	8c7c2333e313ae76939b01c457eeb03b	287	Pfam	PF10520	Lipid desaturase domain	101	278	1.7e-69	T	23-10-2024	IPR019547	Lipid desaturase domain	-	-
TRINITY_DN1722_c0_g1_i2.p1	8c7c2333e313ae76939b01c457eeb03b	287	Pfam	PF10520	Lipid desaturase domain	101	278	1.7e-69	T	23-10-2024	IPR019547	Lipid desaturase domain	-	-
TRINITY_DN11379_c0_g1_i3.p1	8c7c2333e313ae76939b01c457eeb03b	287	Pfam	PF10520	Lipid desaturase domain	101	278	1.7e-69	T	23-10-2024	IPR019547	Lipid desaturase domain	-	-
TRINITY_DN8954_c0_g2_i3.p1	9790145256ccfab413955922167cff84	773	Pfam	PF00041	Fibronectin type III domain	410	495	1.8e-07	T	23-10-2024	IPR003961	Fibronectin type III	-	-
TRINITY_DN8954_c0_g2_i3.p1	9790145256ccfab413955922167cff84	773	Pfam	PF13927	Immunoglobulin domain	18	96	7.8e-05	T	23-10-2024	-	-	-	-
TRINITY_DN8954_c0_g2_i3.p1	9790145256ccfab413955922167cff84	773	Pfam	PF13927	Immunoglobulin domain	122	197	7.6e-06	T	23-10-2024	-	-	-	-
TRINITY_DN8954_c0_g2_i3.p1	9790145256ccfab413955922167cff84	773	Pfam	PF07679	Immunoglobulin I-set domain	215	298	3.1e-08	T	23-10-2024	IPR013098	Immunoglobulin I-set	-	-
TRINITY_DN8954_c0_g2_i3.p1	9790145256ccfab413955922167cff84	773	Pfam	PF07679	Immunoglobulin I-set domain	321	404	1.7e-08	T	23-10-2024	IPR013098	Immunoglobulin I-set	-	-
TRINITY_DN6493_c0_g1_i1.p1	3b84c59e933883e93347f3c556dd3fc4	509	Pfam	PF06046	Exocyst complex component Sec6	16	480	6.7e-105	T	23-10-2024	IPR010326	Exocyst complex component EXOC3/Sec6	-	-
TRINITY_DN6493_c0_g1_i6.p1	3b84c59e933883e93347f3c556dd3fc4	509	Pfam	PF06046	Exocyst complex component Sec6	16	480	6.7e-105	T	23-10-2024	IPR010326	Exocyst complex component EXOC3/Sec6	-	-
TRINITY_DN2276_c0_g2_i2.p1	332096138688c063459b5067c14e2e0c	214	Pfam	PF00787	PX domain	162	204	1.6e-07	T	23-10-2024	IPR001683	Phox homology	-	-
TRINITY_DN112669_c0_g1_i1.p1	c7883e9758ceca54b1c79282b0487e54	287	Pfam	PF20206	Tra1 HEAT repeat ring region	4	286	3.8e-84	T	23-10-2024	IPR046805	Tra1, HEAT repeat ring region	-	-
TRINITY_DN8575_c0_g2_i14.p1	0dfc0fd26ed0dca6cf94f5e5bfab1b13	172	Pfam	PF00067	Cytochrome P450	40	165	1.7e-05	T	23-10-2024	IPR001128	Cytochrome P450	-	-
TRINITY_DN7141_c0_g1_i2.p1	1907f5dfef43f8a7c425a6608c9add72	297	Pfam	PF08241	Methyltransferase domain	54	154	1.5e-08	T	23-10-2024	IPR013216	Methyltransferase type 11	-	-
TRINITY_DN13766_c0_g2_i2.p1	181aaa8869439075dff023daa9841ef0	1054	Pfam	PF10347	Fmp27/BLTP2/Hobbit, GFWDK motif-containg RBG unit	66	196	2.5e-21	T	23-10-2024	IPR019441	FMP27/BLTP2/Hobbit, GFWDK motif-containing RBG unit	-	-
TRINITY_DN13766_c0_g2_i2.p1	181aaa8869439075dff023daa9841ef0	1054	Pfam	PF21675	BLTP2, sixth RBG module	1	53	1.1e-09	T	23-10-2024	IPR048872	BLTP2, sixth RBG module	-	-
TRINITY_DN13766_c0_g2_i2.p1	181aaa8869439075dff023daa9841ef0	1054	Pfam	PF10351	BLTP2/FMP27/Hobbit, C-terminal	740	1043	2.1e-55	T	23-10-2024	IPR019443	BLTP2/FMP27/Hobbit, C-terminal	-	-
TRINITY_DN78511_c0_g1_i1.p1	529a39405c62b77f4d579c64004f923e	146	Pfam	PF00536	SAM domain (Sterile alpha motif)	95	145	4.2e-05	T	23-10-2024	IPR001660	Sterile alpha motif domain	-	-
TRINITY_DN10114_c0_g1_i1.p1	4f998bbf8e0f56bf116fcbb8f7d15a1a	195	Pfam	PF00549	CoA-ligase	48	173	6.3e-28	T	23-10-2024	IPR005811	ATP-citrate synthase/succinyl-CoA ligase, C-terminal domain	-	-
TRINITY_DN439_c0_g1_i6.p1	de2ac049b619100cebe84fe6cc0696cc	475	Pfam	PF02852	Pyridine nucleotide-disulphide oxidoreductase, dimerisation domain	364	474	9.6e-30	T	23-10-2024	IPR004099	Pyridine nucleotide-disulphide oxidoreductase, dimerisation domain	-	-
TRINITY_DN439_c0_g1_i6.p1	de2ac049b619100cebe84fe6cc0696cc	475	Pfam	PF07992	Pyridine nucleotide-disulphide oxidoreductase	31	343	8.7e-64	T	23-10-2024	IPR023753	FAD/NAD(P)-binding domain	-	-
TRINITY_DN3882_c0_g1_i9.p1	f5c4a57fe0fdd7830b7754cbaf87f992	309	Pfam	PF08161	Ribosomal RNA-processing protein 12, HEAT repeats	93	305	2.3e-58	T	23-10-2024	IPR012978	Ribosomal RNA-processing protein 12-like, conserved domain	-	-
TRINITY_DN3882_c0_g1_i4.p1	f5c4a57fe0fdd7830b7754cbaf87f992	309	Pfam	PF08161	Ribosomal RNA-processing protein 12, HEAT repeats	93	305	2.3e-58	T	23-10-2024	IPR012978	Ribosomal RNA-processing protein 12-like, conserved domain	-	-
TRINITY_DN16794_c0_g1_i3.p1	b2dbc792d4455e4c10b00474c9fa268d	235	Pfam	PF00318	Ribosomal protein S2	43	146	1.5e-23	T	23-10-2024	IPR001865	Small ribosomal subunit protein uS2	-	-
TRINITY_DN9512_c1_g1_i2.p1	91e305db07177403b65c26ae0ca9a664	235	Pfam	PF15924	ALG11 mannosyltransferase N-terminus	55	144	2.9e-33	T	23-10-2024	IPR031814	ALG11 mannosyltransferase, N-terminal	-	-
TRINITY_DN28874_c0_g1_i8.p1	b4f52eb0bb5082ecb397418d33e03782	434	Pfam	PF22794	ZPR1 jelly-roll domain	86	208	1.8e-32	T	23-10-2024	-	-	-	-
TRINITY_DN28874_c0_g1_i8.p1	b4f52eb0bb5082ecb397418d33e03782	434	Pfam	PF22794	ZPR1 jelly-roll domain	301	425	3.9e-37	T	23-10-2024	-	-	-	-
TRINITY_DN28874_c0_g1_i8.p1	b4f52eb0bb5082ecb397418d33e03782	434	Pfam	PF03367	ZPR1 zinc-finger domain	21	73	2.9e-21	T	23-10-2024	IPR004457	Zinc finger, ZPR1-type	-	-
TRINITY_DN28874_c0_g1_i8.p1	b4f52eb0bb5082ecb397418d33e03782	434	Pfam	PF03367	ZPR1 zinc-finger domain	232	287	1.2e-21	T	23-10-2024	IPR004457	Zinc finger, ZPR1-type	-	-
TRINITY_DN7257_c0_g1_i1.p1	aa5daef04c0f118d22b66b92430c25fb	191	Pfam	PF01431	Peptidase family M13	140	181	0.00019	T	23-10-2024	IPR018497	Peptidase M13, C-terminal domain	-	-
TRINITY_DN7257_c0_g1_i3.p1	aa5daef04c0f118d22b66b92430c25fb	191	Pfam	PF01431	Peptidase family M13	140	181	0.00019	T	23-10-2024	IPR018497	Peptidase M13, C-terminal domain	-	-
TRINITY_DN3621_c0_g1_i1.p2	ac5231b355339646dc06f8dfcb90a831	275	Pfam	PF00566	Rab-GTPase-TBC domain	1	122	6.4e-32	T	23-10-2024	IPR000195	Rab-GAP-TBC domain	-	-
TRINITY_DN3621_c0_g1_i19.p3	ac5231b355339646dc06f8dfcb90a831	275	Pfam	PF00566	Rab-GTPase-TBC domain	1	122	6.4e-32	T	23-10-2024	IPR000195	Rab-GAP-TBC domain	-	-
TRINITY_DN3621_c0_g1_i5.p3	ac5231b355339646dc06f8dfcb90a831	275	Pfam	PF00566	Rab-GTPase-TBC domain	1	122	6.4e-32	T	23-10-2024	IPR000195	Rab-GAP-TBC domain	-	-
TRINITY_DN3621_c0_g1_i17.p2	ac5231b355339646dc06f8dfcb90a831	275	Pfam	PF00566	Rab-GTPase-TBC domain	1	122	6.4e-32	T	23-10-2024	IPR000195	Rab-GAP-TBC domain	-	-
TRINITY_DN3621_c0_g1_i8.p2	ac5231b355339646dc06f8dfcb90a831	275	Pfam	PF00566	Rab-GTPase-TBC domain	1	122	6.4e-32	T	23-10-2024	IPR000195	Rab-GAP-TBC domain	-	-
TRINITY_DN16330_c0_g1_i1.p2	8574967f31b00760bb5664312389c129	204	Pfam	PF22631	Phosphoinositide phospholipase C beta1-4-like EF-hand domain	153	203	3.5e-13	T	23-10-2024	IPR053945	Phosphoinositide phospholipase C beta 1-4-like, EF-hand domain	-	-
TRINITY_DN16330_c0_g1_i1.p2	8574967f31b00760bb5664312389c129	204	Pfam	PF17787	PH domain	18	146	3.6e-42	T	23-10-2024	IPR037862	PLC-beta, PH domain	-	-
TRINITY_DN11673_c0_g1_i1.p1	8574967f31b00760bb5664312389c129	204	Pfam	PF22631	Phosphoinositide phospholipase C beta1-4-like EF-hand domain	153	203	3.5e-13	T	23-10-2024	IPR053945	Phosphoinositide phospholipase C beta 1-4-like, EF-hand domain	-	-
TRINITY_DN11673_c0_g1_i1.p1	8574967f31b00760bb5664312389c129	204	Pfam	PF17787	PH domain	18	146	3.6e-42	T	23-10-2024	IPR037862	PLC-beta, PH domain	-	-
TRINITY_DN14262_c0_g1_i5.p1	7d3481a28a1fc7dd093f4adc6490a8b5	163	Pfam	PF11969	Scavenger mRNA decapping enzyme C-term binding	13	95	4.4e-19	T	23-10-2024	-	-	-	-
TRINITY_DN14262_c0_g1_i5.p1	7d3481a28a1fc7dd093f4adc6490a8b5	163	Pfam	PF16278	C2HE / C2H2 / C2HC zinc-binding finger	101	158	8.3e-11	T	23-10-2024	IPR032566	Aprataxin, C2HE/C2H2/C2HC zinc finger	-	-
TRINITY_DN2513_c0_g1_i6.p2	ed1cb4ae064a02bdb1d2f511dbd849ea	166	Pfam	PF06775	Putative adipose-regulatory protein (Seipin)	7	57	2.8e-10	T	23-10-2024	IPR009617	Seipin family	-	-
TRINITY_DN28588_c0_g1_i1.p1	282343b74cd863969e11d6545079b440	101	Pfam	PF01326	Pyruvate phosphate dikinase, AMP/ATP-binding domain	1	99	3e-25	T	23-10-2024	IPR002192	Pyruvate phosphate dikinase, AMP/ATP-binding	-	-
TRINITY_DN28588_c0_g1_i2.p1	282343b74cd863969e11d6545079b440	101	Pfam	PF01326	Pyruvate phosphate dikinase, AMP/ATP-binding domain	1	99	3e-25	T	23-10-2024	IPR002192	Pyruvate phosphate dikinase, AMP/ATP-binding	-	-
TRINITY_DN1524_c0_g1_i19.p1	80ada308c7545b945e34166a18324663	1656	Pfam	PF01363	FYVE zinc finger	1309	1369	1.8e-13	T	23-10-2024	IPR000306	FYVE zinc finger	-	-
TRINITY_DN1524_c0_g1_i19.p1	80ada308c7545b945e34166a18324663	1656	Pfam	PF02759	RUN domain	41	163	4.8e-15	T	23-10-2024	IPR004012	RUN domain	-	-
TRINITY_DN111885_c0_g1_i1.p1	6cc0a90e07cd4e02138c96866d2baed8	137	Pfam	PF10350	THADA/TRM732, DUF2428	2	91	6.8e-21	T	23-10-2024	IPR019442	THADA/TRM732, DUF2428	-	-
TRINITY_DN7854_c0_g1_i2.p2	3ff4580b0ffae76987fb48304b716408	137	Pfam	PF00027	Cyclic nucleotide-binding domain	20	105	8.1e-17	T	23-10-2024	IPR000595	Cyclic nucleotide-binding domain	-	-
TRINITY_DN3238_c0_g1_i4.p1	6f7f0d33ebb8c12f6db6dc1999576f29	147	Pfam	PF00153	Mitochondrial carrier protein	45	134	2e-20	T	23-10-2024	IPR018108	Mitochondrial substrate/solute carrier	-	-
TRINITY_DN6617_c0_g1_i11.p1	c0c55c76a9cd843fd728343353392b07	696	Pfam	PF18086	Diphosphoinositol pentakisphosphate kinase 2 N-terminal domain	54	143	1.5e-37	T	23-10-2024	IPR040557	VIP1, N-terminal	-	-
TRINITY_DN6617_c0_g1_i11.p1	c0c55c76a9cd843fd728343353392b07	696	Pfam	PF00328	Histidine phosphatase superfamily (branch 2)	393	680	7.6e-42	T	23-10-2024	IPR000560	Histidine phosphatase superfamily, clade-2	-	-
TRINITY_DN59806_c0_g1_i1.p1	3b97c5e2fba9d5103bee5715a9285c4c	113	Pfam	PF11894	Nuclear pore complex scaffold, nucleoporins 186/192/205	1	109	1.3e-17	T	23-10-2024	IPR021827	Nucleoporin Nup186/Nup192/Nup205	-	-
TRINITY_DN136_c3_g1_i1.p1	494f7eda7036d5528653ed2dd50f8187	809	Pfam	PF00514	Armadillo/beta-catenin-like repeat	504	540	0.018	T	23-10-2024	IPR000225	Armadillo	-	-
TRINITY_DN136_c3_g1_i1.p1	494f7eda7036d5528653ed2dd50f8187	809	Pfam	PF00514	Armadillo/beta-catenin-like repeat	225	266	7.2e-06	T	23-10-2024	IPR000225	Armadillo	-	-
TRINITY_DN136_c3_g1_i1.p1	494f7eda7036d5528653ed2dd50f8187	809	Pfam	PF00514	Armadillo/beta-catenin-like repeat	185	220	1.2e-05	T	23-10-2024	IPR000225	Armadillo	-	-
TRINITY_DN136_c3_g1_i1.p1	494f7eda7036d5528653ed2dd50f8187	809	Pfam	PF00514	Armadillo/beta-catenin-like repeat	460	495	0.076	T	23-10-2024	IPR000225	Armadillo	-	-
TRINITY_DN136_c3_g1_i3.p1	494f7eda7036d5528653ed2dd50f8187	809	Pfam	PF00514	Armadillo/beta-catenin-like repeat	504	540	0.018	T	23-10-2024	IPR000225	Armadillo	-	-
TRINITY_DN136_c3_g1_i3.p1	494f7eda7036d5528653ed2dd50f8187	809	Pfam	PF00514	Armadillo/beta-catenin-like repeat	225	266	7.2e-06	T	23-10-2024	IPR000225	Armadillo	-	-
TRINITY_DN136_c3_g1_i3.p1	494f7eda7036d5528653ed2dd50f8187	809	Pfam	PF00514	Armadillo/beta-catenin-like repeat	185	220	1.2e-05	T	23-10-2024	IPR000225	Armadillo	-	-
TRINITY_DN136_c3_g1_i3.p1	494f7eda7036d5528653ed2dd50f8187	809	Pfam	PF00514	Armadillo/beta-catenin-like repeat	460	495	0.076	T	23-10-2024	IPR000225	Armadillo	-	-
TRINITY_DN4818_c0_g2_i1.p2	2946a08cd31f3cb877862b3f061d0cbb	239	Pfam	PF00368	Hydroxymethylglutaryl-coenzyme A reductase	1	217	6.7e-77	T	23-10-2024	IPR002202	Hydroxymethylglutaryl-CoA reductase, class I/II	-	-
TRINITY_DN4721_c0_g1_i3.p1	6684abb057c46b8fe032f8b8fe19e452	698	Pfam	PF00400	WD domain, G-beta repeat	155	191	1e-09	T	23-10-2024	IPR001680	WD40 repeat	-	-
TRINITY_DN4721_c0_g1_i3.p1	6684abb057c46b8fe032f8b8fe19e452	698	Pfam	PF00400	WD domain, G-beta repeat	31	64	7.4	T	23-10-2024	IPR001680	WD40 repeat	-	-
TRINITY_DN4721_c0_g1_i3.p1	6684abb057c46b8fe032f8b8fe19e452	698	Pfam	PF00400	WD domain, G-beta repeat	70	107	0.042	T	23-10-2024	IPR001680	WD40 repeat	-	-
TRINITY_DN4721_c0_g1_i3.p1	6684abb057c46b8fe032f8b8fe19e452	698	Pfam	PF00400	WD domain, G-beta repeat	195	233	1.7e-06	T	23-10-2024	IPR001680	WD40 repeat	-	-
TRINITY_DN4721_c0_g1_i3.p1	6684abb057c46b8fe032f8b8fe19e452	698	Pfam	PF00400	WD domain, G-beta repeat	241	268	16	T	23-10-2024	IPR001680	WD40 repeat	-	-
TRINITY_DN4721_c0_g1_i3.p1	6684abb057c46b8fe032f8b8fe19e452	698	Pfam	PF00400	WD domain, G-beta repeat	112	149	7e-08	T	23-10-2024	IPR001680	WD40 repeat	-	-
TRINITY_DN4721_c0_g1_i3.p1	6684abb057c46b8fe032f8b8fe19e452	698	Pfam	PF13925	con80 domain of Katanin	579	698	1.5e-37	T	23-10-2024	IPR028021	Katanin p80 subunit, C-terminal	-	-
TRINITY_DN52188_c0_g1_i1.p1	7b44910f523605f1dbfe503395277e20	96	Pfam	PF06371	Diaphanous GTPase-binding Domain	45	92	1.1e-07	T	23-10-2024	IPR010473	Formin, GTPase-binding domain	-	-
TRINITY_DN71081_c0_g1_i1.p1	895f0b0e3236a34639d0203e3afe3e6c	472	Pfam	PF20262	Protein UNC80 C-terminal region	128	471	2.1e-157	T	23-10-2024	IPR046460	Protein UNC80, C-terminal	-	-
TRINITY_DN71081_c0_g1_i1.p1	895f0b0e3236a34639d0203e3afe3e6c	472	Pfam	PF19424	Protein UNC80 central region	1	119	8e-48	T	23-10-2024	IPR045852	Protein UNC80, central region	-	-
TRINITY_DN5679_c0_g2_i2.p1	83493b8a0b6c6775e9dadc22d171d6d8	354	Pfam	PF12032	Regulatory CLIP domain of proteinases	32	76	1.7e-06	T	23-10-2024	IPR022700	Proteinase, regulatory CLIP domain	-	-
TRINITY_DN5679_c0_g2_i2.p1	83493b8a0b6c6775e9dadc22d171d6d8	354	Pfam	PF00089	Trypsin	151	346	1.7e-34	T	23-10-2024	IPR001254	Serine proteases, trypsin domain	-	-
TRINITY_DN16731_c0_g1_i4.p1	a1581aab38f462965a633488e74d2a3f	628	Pfam	PF15627	CEP76 C2 domain	139	289	1.5e-38	T	23-10-2024	IPR028926	CEP76, C2 domain	-	-
TRINITY_DN3492_c1_g1_i3.p1	4fb86ee7e10fcfa604fb00605c0a7343	334	Pfam	PF08423	Rad51	90	331	1.2e-129	T	23-10-2024	IPR013632	DNA recombination and repair protein Rad51-like, C-terminal	-	-
TRINITY_DN3492_c1_g1_i3.p1	4fb86ee7e10fcfa604fb00605c0a7343	334	Pfam	PF14520	Helix-hairpin-helix domain	26	73	2e-05	T	23-10-2024	-	-	-	-
TRINITY_DN3492_c0_g1_i1.p1	4fb86ee7e10fcfa604fb00605c0a7343	334	Pfam	PF08423	Rad51	90	331	1.2e-129	T	23-10-2024	IPR013632	DNA recombination and repair protein Rad51-like, C-terminal	-	-
TRINITY_DN3492_c0_g1_i1.p1	4fb86ee7e10fcfa604fb00605c0a7343	334	Pfam	PF14520	Helix-hairpin-helix domain	26	73	2e-05	T	23-10-2024	-	-	-	-
TRINITY_DN71605_c0_g1_i1.p1	112f6596bc92211e98356b2622f9970d	512	Pfam	PF00856	SET domain	355	457	3.7e-11	T	23-10-2024	IPR001214	SET domain	-	-
TRINITY_DN71605_c0_g1_i1.p1	112f6596bc92211e98356b2622f9970d	512	Pfam	PF20826	PhD finger domain	129	181	4.6e-09	T	23-10-2024	-	-	-	-
TRINITY_DN88651_c0_g1_i1.p1	ea528f3014638241e0de86ecf4d818fb	843	Pfam	PF03451	HELP motif	214	285	5.4e-25	T	23-10-2024	IPR005108	HELP motif	-	-
TRINITY_DN88651_c0_g1_i1.p1	ea528f3014638241e0de86ecf4d818fb	843	Pfam	PF00400	WD domain, G-beta repeat	646	681	0.00035	T	23-10-2024	IPR001680	WD40 repeat	-	-
TRINITY_DN88651_c0_g1_i1.p1	ea528f3014638241e0de86ecf4d818fb	843	Pfam	PF00400	WD domain, G-beta repeat	483	515	490	T	23-10-2024	IPR001680	WD40 repeat	-	-
TRINITY_DN88651_c0_g1_i1.p1	ea528f3014638241e0de86ecf4d818fb	843	Pfam	PF00400	WD domain, G-beta repeat	803	840	350	T	23-10-2024	IPR001680	WD40 repeat	-	-
TRINITY_DN88651_c0_g1_i1.p1	ea528f3014638241e0de86ecf4d818fb	843	Pfam	PF00400	WD domain, G-beta repeat	434	471	110	T	23-10-2024	IPR001680	WD40 repeat	-	-
TRINITY_DN88651_c0_g1_i1.p1	ea528f3014638241e0de86ecf4d818fb	843	Pfam	PF00400	WD domain, G-beta repeat	567	599	0.022	T	23-10-2024	IPR001680	WD40 repeat	-	-
TRINITY_DN88651_c0_g1_i1.p1	ea528f3014638241e0de86ecf4d818fb	843	Pfam	PF00400	WD domain, G-beta repeat	290	322	100	T	23-10-2024	IPR001680	WD40 repeat	-	-
TRINITY_DN17481_c0_g1_i52.p2	a9909afa4d1fff4b335c7e67118d5e7e	210	Pfam	PF02469	Fasciclin domain	29	151	1.2e-06	T	23-10-2024	IPR000782	FAS1 domain	-	-
TRINITY_DN17481_c0_g1_i49.p2	a9909afa4d1fff4b335c7e67118d5e7e	210	Pfam	PF02469	Fasciclin domain	29	151	1.2e-06	T	23-10-2024	IPR000782	FAS1 domain	-	-
TRINITY_DN17481_c0_g1_i35.p2	a9909afa4d1fff4b335c7e67118d5e7e	210	Pfam	PF02469	Fasciclin domain	29	151	1.2e-06	T	23-10-2024	IPR000782	FAS1 domain	-	-
TRINITY_DN17481_c0_g1_i37.p2	a9909afa4d1fff4b335c7e67118d5e7e	210	Pfam	PF02469	Fasciclin domain	29	151	1.2e-06	T	23-10-2024	IPR000782	FAS1 domain	-	-
TRINITY_DN17481_c0_g1_i36.p2	a9909afa4d1fff4b335c7e67118d5e7e	210	Pfam	PF02469	Fasciclin domain	29	151	1.2e-06	T	23-10-2024	IPR000782	FAS1 domain	-	-
TRINITY_DN17481_c0_g1_i33.p2	a9909afa4d1fff4b335c7e67118d5e7e	210	Pfam	PF02469	Fasciclin domain	29	151	1.2e-06	T	23-10-2024	IPR000782	FAS1 domain	-	-
TRINITY_DN17481_c0_g1_i6.p2	a9909afa4d1fff4b335c7e67118d5e7e	210	Pfam	PF02469	Fasciclin domain	29	151	1.2e-06	T	23-10-2024	IPR000782	FAS1 domain	-	-
TRINITY_DN3940_c0_g1_i57.p3	69506969fbe66ca36e8263e9014f66ff	266	Pfam	PF10408	Ubiquitin elongating factor core	3	264	2e-91	T	23-10-2024	IPR019474	Ubiquitin conjugation factor E4, core	-	-
TRINITY_DN3940_c0_g1_i11.p3	69506969fbe66ca36e8263e9014f66ff	266	Pfam	PF10408	Ubiquitin elongating factor core	3	264	2e-91	T	23-10-2024	IPR019474	Ubiquitin conjugation factor E4, core	-	-
TRINITY_DN3940_c0_g1_i15.p5	69506969fbe66ca36e8263e9014f66ff	266	Pfam	PF10408	Ubiquitin elongating factor core	3	264	2e-91	T	23-10-2024	IPR019474	Ubiquitin conjugation factor E4, core	-	-
TRINITY_DN3940_c0_g1_i54.p3	69506969fbe66ca36e8263e9014f66ff	266	Pfam	PF10408	Ubiquitin elongating factor core	3	264	2e-91	T	23-10-2024	IPR019474	Ubiquitin conjugation factor E4, core	-	-
TRINITY_DN3940_c0_g1_i48.p3	69506969fbe66ca36e8263e9014f66ff	266	Pfam	PF10408	Ubiquitin elongating factor core	3	264	2e-91	T	23-10-2024	IPR019474	Ubiquitin conjugation factor E4, core	-	-
TRINITY_DN3940_c0_g1_i36.p2	69506969fbe66ca36e8263e9014f66ff	266	Pfam	PF10408	Ubiquitin elongating factor core	3	264	2e-91	T	23-10-2024	IPR019474	Ubiquitin conjugation factor E4, core	-	-
TRINITY_DN1922_c0_g1_i1.p1	7bc13ba1ddbd181f65241ed70a3654c3	769	Pfam	PF00209	Sodium:neurotransmitter symporter family	95	665	2.4e-46	T	23-10-2024	IPR000175	Sodium:neurotransmitter symporter	-	-
TRINITY_DN1922_c0_g1_i5.p1	7bc13ba1ddbd181f65241ed70a3654c3	769	Pfam	PF00209	Sodium:neurotransmitter symporter family	95	665	2.4e-46	T	23-10-2024	IPR000175	Sodium:neurotransmitter symporter	-	-
TRINITY_DN1922_c0_g1_i7.p1	7bc13ba1ddbd181f65241ed70a3654c3	769	Pfam	PF00209	Sodium:neurotransmitter symporter family	95	665	2.4e-46	T	23-10-2024	IPR000175	Sodium:neurotransmitter symporter	-	-
TRINITY_DN1922_c0_g1_i6.p1	7bc13ba1ddbd181f65241ed70a3654c3	769	Pfam	PF00209	Sodium:neurotransmitter symporter family	95	665	2.4e-46	T	23-10-2024	IPR000175	Sodium:neurotransmitter symporter	-	-
TRINITY_DN2134_c0_g1_i21.p2	3646cd3bb848fb2bb1e8815a525e0258	409	Pfam	PF16794	Fibronectin-III type domain	300	396	1.3e-33	T	23-10-2024	IPR003961	Fibronectin type III	-	-
TRINITY_DN2134_c0_g1_i28.p1	3646cd3bb848fb2bb1e8815a525e0258	409	Pfam	PF16794	Fibronectin-III type domain	300	396	1.3e-33	T	23-10-2024	IPR003961	Fibronectin type III	-	-
TRINITY_DN2134_c0_g1_i7.p2	3646cd3bb848fb2bb1e8815a525e0258	409	Pfam	PF16794	Fibronectin-III type domain	300	396	1.3e-33	T	23-10-2024	IPR003961	Fibronectin type III	-	-
TRINITY_DN2134_c0_g1_i35.p1	3646cd3bb848fb2bb1e8815a525e0258	409	Pfam	PF16794	Fibronectin-III type domain	300	396	1.3e-33	T	23-10-2024	IPR003961	Fibronectin type III	-	-
TRINITY_DN2134_c0_g1_i9.p2	3646cd3bb848fb2bb1e8815a525e0258	409	Pfam	PF16794	Fibronectin-III type domain	300	396	1.3e-33	T	23-10-2024	IPR003961	Fibronectin type III	-	-
TRINITY_DN2134_c0_g1_i14.p2	3646cd3bb848fb2bb1e8815a525e0258	409	Pfam	PF16794	Fibronectin-III type domain	300	396	1.3e-33	T	23-10-2024	IPR003961	Fibronectin type III	-	-
TRINITY_DN2134_c0_g1_i15.p2	3646cd3bb848fb2bb1e8815a525e0258	409	Pfam	PF16794	Fibronectin-III type domain	300	396	1.3e-33	T	23-10-2024	IPR003961	Fibronectin type III	-	-
TRINITY_DN2134_c0_g1_i24.p2	3646cd3bb848fb2bb1e8815a525e0258	409	Pfam	PF16794	Fibronectin-III type domain	300	396	1.3e-33	T	23-10-2024	IPR003961	Fibronectin type III	-	-
TRINITY_DN2134_c0_g1_i48.p1	3646cd3bb848fb2bb1e8815a525e0258	409	Pfam	PF16794	Fibronectin-III type domain	300	396	1.3e-33	T	23-10-2024	IPR003961	Fibronectin type III	-	-
TRINITY_DN2134_c0_g1_i16.p2	3646cd3bb848fb2bb1e8815a525e0258	409	Pfam	PF16794	Fibronectin-III type domain	300	396	1.3e-33	T	23-10-2024	IPR003961	Fibronectin type III	-	-
TRINITY_DN2134_c0_g1_i49.p2	3646cd3bb848fb2bb1e8815a525e0258	409	Pfam	PF16794	Fibronectin-III type domain	300	396	1.3e-33	T	23-10-2024	IPR003961	Fibronectin type III	-	-
TRINITY_DN1340_c0_g1_i7.p1	9051843a38a77939899ffc035ba72f51	1239	Pfam	PF16470	Peptidase S8 pro-domain	47	123	2.8e-23	T	23-10-2024	IPR032815	Peptidase S8, pro-domain	-	-
TRINITY_DN1340_c0_g1_i7.p1	9051843a38a77939899ffc035ba72f51	1239	Pfam	PF00082	Subtilase family	166	465	4.1e-47	T	23-10-2024	IPR000209	Peptidase S8/S53 domain	-	-
TRINITY_DN1340_c0_g1_i7.p1	9051843a38a77939899ffc035ba72f51	1239	Pfam	PF15913	Furin-like repeat, cysteine-rich	718	780	0.0015	T	23-10-2024	IPR043601	R-spondin, Fu-CRD domain	-	-
TRINITY_DN1340_c0_g1_i7.p1	9051843a38a77939899ffc035ba72f51	1239	Pfam	PF01483	Proprotein convertase P-domain	526	615	9.6e-16	T	23-10-2024	IPR002884	P domain	-	-
TRINITY_DN1340_c0_g1_i1.p1	9051843a38a77939899ffc035ba72f51	1239	Pfam	PF16470	Peptidase S8 pro-domain	47	123	2.8e-23	T	23-10-2024	IPR032815	Peptidase S8, pro-domain	-	-
TRINITY_DN1340_c0_g1_i1.p1	9051843a38a77939899ffc035ba72f51	1239	Pfam	PF00082	Subtilase family	166	465	4.1e-47	T	23-10-2024	IPR000209	Peptidase S8/S53 domain	-	-
TRINITY_DN1340_c0_g1_i1.p1	9051843a38a77939899ffc035ba72f51	1239	Pfam	PF15913	Furin-like repeat, cysteine-rich	718	780	0.0015	T	23-10-2024	IPR043601	R-spondin, Fu-CRD domain	-	-
TRINITY_DN1340_c0_g1_i1.p1	9051843a38a77939899ffc035ba72f51	1239	Pfam	PF01483	Proprotein convertase P-domain	526	615	9.6e-16	T	23-10-2024	IPR002884	P domain	-	-
TRINITY_DN2194_c0_g1_i1.p1	a386737cdc7c42792325315920a1ebd2	1186	Pfam	PF13306	BspA type Leucine rich repeat region (6 copies)	86	136	420	T	23-10-2024	IPR026906	BspA-type LRR region	-	-
TRINITY_DN2194_c0_g1_i1.p1	a386737cdc7c42792325315920a1ebd2	1186	Pfam	PF01582	TIR domain	1035	1129	4.5e-13	T	23-10-2024	IPR000157	Toll/interleukin-1 receptor homology (TIR) domain	-	-
TRINITY_DN2194_c0_g1_i1.p1	a386737cdc7c42792325315920a1ebd2	1186	Pfam	PF13855	Leucine rich repeat	465	523	2.2e-10	T	23-10-2024	IPR001611	Leucine-rich repeat	-	-
TRINITY_DN2194_c0_g1_i1.p1	a386737cdc7c42792325315920a1ebd2	1186	Pfam	PF13855	Leucine rich repeat	347	393	0.00064	T	23-10-2024	IPR001611	Leucine-rich repeat	-	-
TRINITY_DN2194_c0_g1_i1.p1	a386737cdc7c42792325315920a1ebd2	1186	Pfam	PF13855	Leucine rich repeat	273	334	5.7e-10	T	23-10-2024	IPR001611	Leucine-rich repeat	-	-
TRINITY_DN2194_c0_g1_i1.p1	a386737cdc7c42792325315920a1ebd2	1186	Pfam	PF13855	Leucine rich repeat	201	260	3.2e-08	T	23-10-2024	IPR001611	Leucine-rich repeat	-	-
TRINITY_DN2194_c0_g1_i1.p1	a386737cdc7c42792325315920a1ebd2	1186	Pfam	PF13855	Leucine rich repeat	608	650	0.0025	T	23-10-2024	IPR001611	Leucine-rich repeat	-	-
TRINITY_DN2194_c0_g1_i1.p1	a386737cdc7c42792325315920a1ebd2	1186	Pfam	PF13855	Leucine rich repeat	832	890	3.9e-11	T	23-10-2024	IPR001611	Leucine-rich repeat	-	-
TRINITY_DN2194_c0_g1_i1.p1	a386737cdc7c42792325315920a1ebd2	1186	Pfam	PF13855	Leucine rich repeat	397	453	1.8e-05	T	23-10-2024	IPR001611	Leucine-rich repeat	-	-
TRINITY_DN2194_c0_g3_i1.p1	a386737cdc7c42792325315920a1ebd2	1186	Pfam	PF13306	BspA type Leucine rich repeat region (6 copies)	86	136	420	T	23-10-2024	IPR026906	BspA-type LRR region	-	-
TRINITY_DN2194_c0_g3_i1.p1	a386737cdc7c42792325315920a1ebd2	1186	Pfam	PF01582	TIR domain	1035	1129	4.5e-13	T	23-10-2024	IPR000157	Toll/interleukin-1 receptor homology (TIR) domain	-	-
TRINITY_DN2194_c0_g3_i1.p1	a386737cdc7c42792325315920a1ebd2	1186	Pfam	PF13855	Leucine rich repeat	465	523	2.2e-10	T	23-10-2024	IPR001611	Leucine-rich repeat	-	-
TRINITY_DN2194_c0_g3_i1.p1	a386737cdc7c42792325315920a1ebd2	1186	Pfam	PF13855	Leucine rich repeat	347	393	0.00064	T	23-10-2024	IPR001611	Leucine-rich repeat	-	-
TRINITY_DN2194_c0_g3_i1.p1	a386737cdc7c42792325315920a1ebd2	1186	Pfam	PF13855	Leucine rich repeat	273	334	5.7e-10	T	23-10-2024	IPR001611	Leucine-rich repeat	-	-
TRINITY_DN2194_c0_g3_i1.p1	a386737cdc7c42792325315920a1ebd2	1186	Pfam	PF13855	Leucine rich repeat	201	260	3.2e-08	T	23-10-2024	IPR001611	Leucine-rich repeat	-	-
TRINITY_DN2194_c0_g3_i1.p1	a386737cdc7c42792325315920a1ebd2	1186	Pfam	PF13855	Leucine rich repeat	608	650	0.0025	T	23-10-2024	IPR001611	Leucine-rich repeat	-	-
TRINITY_DN2194_c0_g3_i1.p1	a386737cdc7c42792325315920a1ebd2	1186	Pfam	PF13855	Leucine rich repeat	832	890	3.9e-11	T	23-10-2024	IPR001611	Leucine-rich repeat	-	-
TRINITY_DN2194_c0_g3_i1.p1	a386737cdc7c42792325315920a1ebd2	1186	Pfam	PF13855	Leucine rich repeat	397	453	1.8e-05	T	23-10-2024	IPR001611	Leucine-rich repeat	-	-
TRINITY_DN2194_c0_g1_i2.p1	a386737cdc7c42792325315920a1ebd2	1186	Pfam	PF13306	BspA type Leucine rich repeat region (6 copies)	86	136	420	T	23-10-2024	IPR026906	BspA-type LRR region	-	-
TRINITY_DN2194_c0_g1_i2.p1	a386737cdc7c42792325315920a1ebd2	1186	Pfam	PF01582	TIR domain	1035	1129	4.5e-13	T	23-10-2024	IPR000157	Toll/interleukin-1 receptor homology (TIR) domain	-	-
TRINITY_DN2194_c0_g1_i2.p1	a386737cdc7c42792325315920a1ebd2	1186	Pfam	PF13855	Leucine rich repeat	465	523	2.2e-10	T	23-10-2024	IPR001611	Leucine-rich repeat	-	-
TRINITY_DN2194_c0_g1_i2.p1	a386737cdc7c42792325315920a1ebd2	1186	Pfam	PF13855	Leucine rich repeat	347	393	0.00064	T	23-10-2024	IPR001611	Leucine-rich repeat	-	-
TRINITY_DN2194_c0_g1_i2.p1	a386737cdc7c42792325315920a1ebd2	1186	Pfam	PF13855	Leucine rich repeat	273	334	5.7e-10	T	23-10-2024	IPR001611	Leucine-rich repeat	-	-
TRINITY_DN2194_c0_g1_i2.p1	a386737cdc7c42792325315920a1ebd2	1186	Pfam	PF13855	Leucine rich repeat	201	260	3.2e-08	T	23-10-2024	IPR001611	Leucine-rich repeat	-	-
TRINITY_DN2194_c0_g1_i2.p1	a386737cdc7c42792325315920a1ebd2	1186	Pfam	PF13855	Leucine rich repeat	608	650	0.0025	T	23-10-2024	IPR001611	Leucine-rich repeat	-	-
TRINITY_DN2194_c0_g1_i2.p1	a386737cdc7c42792325315920a1ebd2	1186	Pfam	PF13855	Leucine rich repeat	832	890	3.9e-11	T	23-10-2024	IPR001611	Leucine-rich repeat	-	-
TRINITY_DN2194_c0_g1_i2.p1	a386737cdc7c42792325315920a1ebd2	1186	Pfam	PF13855	Leucine rich repeat	397	453	1.8e-05	T	23-10-2024	IPR001611	Leucine-rich repeat	-	-
TRINITY_DN4165_c0_g2_i1.p1	5489f50125f642447f5f44ae16dbf3ec	197	Pfam	PF00412	LIM domain	116	172	9.6e-12	T	23-10-2024	IPR001781	Zinc finger, LIM-type	-	-
TRINITY_DN4165_c0_g2_i1.p1	5489f50125f642447f5f44ae16dbf3ec	197	Pfam	PF00412	LIM domain	52	110	3.8e-10	T	23-10-2024	IPR001781	Zinc finger, LIM-type	-	-
TRINITY_DN4165_c0_g1_i2.p1	5489f50125f642447f5f44ae16dbf3ec	197	Pfam	PF00412	LIM domain	116	172	9.6e-12	T	23-10-2024	IPR001781	Zinc finger, LIM-type	-	-
TRINITY_DN4165_c0_g1_i2.p1	5489f50125f642447f5f44ae16dbf3ec	197	Pfam	PF00412	LIM domain	52	110	3.8e-10	T	23-10-2024	IPR001781	Zinc finger, LIM-type	-	-
TRINITY_DN4165_c0_g2_i2.p1	5489f50125f642447f5f44ae16dbf3ec	197	Pfam	PF00412	LIM domain	116	172	9.6e-12	T	23-10-2024	IPR001781	Zinc finger, LIM-type	-	-
TRINITY_DN4165_c0_g2_i2.p1	5489f50125f642447f5f44ae16dbf3ec	197	Pfam	PF00412	LIM domain	52	110	3.8e-10	T	23-10-2024	IPR001781	Zinc finger, LIM-type	-	-
TRINITY_DN53364_c0_g1_i1.p1	b2d79d517a1ca5510daa98ededfc497a	156	Pfam	PF00651	BTB/POZ domain	36	137	3.3e-26	T	23-10-2024	IPR000210	BTB/POZ domain	-	-
TRINITY_DN112195_c0_g1_i1.p1	4224fc57d3ee5badaa3c7a5e876c9ef1	215	Pfam	PF21549	PR domain zinc finger protein 2, PR domain	26	136	7.8e-15	T	23-10-2024	-	-	-	-
TRINITY_DN1395_c0_g1_i14.p2	b61f8177cf350d0212e7057e05d87824	390	Pfam	PF00640	Phosphotyrosine interaction domain (PTB/PID)	247	378	1.1e-16	T	23-10-2024	IPR006020	PTB/PI domain	-	-
TRINITY_DN1395_c0_g1_i14.p2	b61f8177cf350d0212e7057e05d87824	390	Pfam	PF14604	Variant SH3 domain	179	228	4.4e-05	T	23-10-2024	IPR001452	SH3 domain	-	-
TRINITY_DN1395_c0_g1_i16.p2	b61f8177cf350d0212e7057e05d87824	390	Pfam	PF00640	Phosphotyrosine interaction domain (PTB/PID)	247	378	1.1e-16	T	23-10-2024	IPR006020	PTB/PI domain	-	-
TRINITY_DN1395_c0_g1_i16.p2	b61f8177cf350d0212e7057e05d87824	390	Pfam	PF14604	Variant SH3 domain	179	228	4.4e-05	T	23-10-2024	IPR001452	SH3 domain	-	-
TRINITY_DN5651_c0_g1_i6.p1	4601616f6bb3bf76485b93e7a2c03575	125	Pfam	PF05485	THAP domain	18	94	6.1e-12	T	23-10-2024	IPR006612	THAP-type zinc finger	-	-
TRINITY_DN32862_c0_g1_i2.p1	7d2afd9c539e8585580fb56d40b21eaf	295	Pfam	PF06728	GPI transamidase subunit PIG-U	3	293	3e-71	T	23-10-2024	-	-	-	-
TRINITY_DN11296_c0_g1_i2.p1	cc8cd3b873d3b757b6200c2da401760f	398	Pfam	PF01388	ARID/BRIGHT DNA binding domain	227	312	1e-20	T	23-10-2024	IPR001606	ARID DNA-binding domain	-	-
TRINITY_DN11778_c0_g1_i8.p1	ee3a4f2a46bd140170882af7723d8de9	155	Pfam	PF07992	Pyridine nucleotide-disulphide oxidoreductase	34	92	7.7e-06	T	23-10-2024	IPR023753	FAD/NAD(P)-binding domain	-	-
TRINITY_DN11778_c0_g1_i6.p1	ee3a4f2a46bd140170882af7723d8de9	155	Pfam	PF07992	Pyridine nucleotide-disulphide oxidoreductase	34	92	7.7e-06	T	23-10-2024	IPR023753	FAD/NAD(P)-binding domain	-	-
TRINITY_DN1080_c1_g1_i7.p1	7d577f00a114131d52212628f01d280d	230	Pfam	PF04006	Mpp10 protein	19	211	1.6e-72	T	23-10-2024	IPR012173	U3 small nucleolar ribonucleoprotein complex, subunit Mpp10	-	-
TRINITY_DN5407_c0_g1_i2.p1	714900f80335431772ab8efc99882696	156	Pfam	PF01217	Clathrin adaptor complex small chain	1	139	7.5e-56	T	23-10-2024	IPR022775	AP complex, mu/sigma subunit	-	-
TRINITY_DN5407_c0_g2_i1.p1	714900f80335431772ab8efc99882696	156	Pfam	PF01217	Clathrin adaptor complex small chain	1	139	7.5e-56	T	23-10-2024	IPR022775	AP complex, mu/sigma subunit	-	-
TRINITY_DN6667_c0_g2_i3.p1	cffce90eaf45902190f3fb3a952dd51d	150	Pfam	PF13873	Myb/SANT-like DNA-binding domain	10	86	1.1e-13	T	23-10-2024	IPR028002	Myb/SANT-like DNA-binding domain 5	-	-
TRINITY_DN3164_c0_g1_i3.p1	492c8cadc13d3a3c741d8e5113b49469	109	Pfam	PF13359	DDE superfamily endonuclease	3	88	6e-16	T	23-10-2024	IPR027806	Harbinger transposase-derived nuclease domain	-	-
TRINITY_DN1352_c0_g2_i4.p1	53766ea4b90494025a60e88e2c2aeea7	516	Pfam	PF00433	Protein kinase C terminal domain	257	288	2.9	T	23-10-2024	IPR017892	Protein kinase, C-terminal	-	-
TRINITY_DN1352_c0_g2_i4.p1	53766ea4b90494025a60e88e2c2aeea7	516	Pfam	PF00069	Protein kinase domain	324	516	1.1e-56	T	23-10-2024	IPR000719	Protein kinase domain	-	-
TRINITY_DN1352_c0_g2_i4.p1	53766ea4b90494025a60e88e2c2aeea7	516	Pfam	PF00069	Protein kinase domain	1	228	1.9e-61	T	23-10-2024	IPR000719	Protein kinase domain	-	-
TRINITY_DN91010_c0_g1_i1.p1	3fe529fd159ecb6a3635180a9e4b5514	337	Pfam	PF11968	25S rRNA (adenine(2142)-N(1))-methyltransferase, Bmt2	124	281	0.00064	T	23-10-2024	IPR021867	S-adenosylmethionine-dependent methyltransferase Bmt2-like	-	-
TRINITY_DN3966_c1_g1_i2.p1	05c7b485d332f14e1662dfd185f573f7	209	Pfam	PF13912	C2H2-type zinc finger	106	129	0.028	T	23-10-2024	IPR013087	Zinc finger C2H2-type	-	-
TRINITY_DN3966_c1_g1_i2.p1	05c7b485d332f14e1662dfd185f573f7	209	Pfam	PF00096	Zinc finger, C2H2 type	78	100	0.11	T	23-10-2024	IPR013087	Zinc finger C2H2-type	-	-
TRINITY_DN3966_c1_g1_i2.p1	05c7b485d332f14e1662dfd185f573f7	209	Pfam	PF00096	Zinc finger, C2H2 type	190	209	5.2	T	23-10-2024	IPR013087	Zinc finger C2H2-type	-	-
TRINITY_DN3966_c1_g1_i2.p1	05c7b485d332f14e1662dfd185f573f7	209	Pfam	PF00096	Zinc finger, C2H2 type	162	184	0.0071	T	23-10-2024	IPR013087	Zinc finger C2H2-type	-	-
TRINITY_DN3986_c0_g2_i10.p1	bbc32a31f6df5fd54ff1e96147e3999c	399	Pfam	PF02793	Hormone receptor domain	28	94	1.2e-11	T	23-10-2024	IPR001879	GPCR, family 2, extracellular hormone receptor domain	-	-
TRINITY_DN3986_c0_g2_i10.p1	bbc32a31f6df5fd54ff1e96147e3999c	399	Pfam	PF00002	7 transmembrane receptor (Secretin family)	116	373	4.6e-65	T	23-10-2024	IPR000832	GPCR, family 2, secretin-like	-	-
TRINITY_DN3986_c0_g2_i11.p1	bbc32a31f6df5fd54ff1e96147e3999c	399	Pfam	PF02793	Hormone receptor domain	28	94	1.2e-11	T	23-10-2024	IPR001879	GPCR, family 2, extracellular hormone receptor domain	-	-
TRINITY_DN3986_c0_g2_i11.p1	bbc32a31f6df5fd54ff1e96147e3999c	399	Pfam	PF00002	7 transmembrane receptor (Secretin family)	116	373	4.6e-65	T	23-10-2024	IPR000832	GPCR, family 2, secretin-like	-	-
TRINITY_DN3986_c0_g2_i16.p1	bbc32a31f6df5fd54ff1e96147e3999c	399	Pfam	PF02793	Hormone receptor domain	28	94	1.2e-11	T	23-10-2024	IPR001879	GPCR, family 2, extracellular hormone receptor domain	-	-
TRINITY_DN3986_c0_g2_i16.p1	bbc32a31f6df5fd54ff1e96147e3999c	399	Pfam	PF00002	7 transmembrane receptor (Secretin family)	116	373	4.6e-65	T	23-10-2024	IPR000832	GPCR, family 2, secretin-like	-	-
TRINITY_DN7066_c0_g3_i2.p1	8457377bf17511a8290855cd53f14aa7	190	Pfam	PF07177	Neuralized	30	179	1.4e-42	T	23-10-2024	IPR006573	Neuralized homology repeat (NHR) domain	-	-
TRINITY_DN12544_c1_g2_i7.p1	c8f880fba620b3a0dbf0d4ac6bf98649	140	Pfam	PF03981	Ubiquinol-cytochrome C chaperone	1	131	1.4e-27	T	23-10-2024	IPR021150	Ubiquinol-cytochrome c chaperone	-	-
TRINITY_DN51673_c0_g1_i1.p1	d88d8c6b84cd4f246132e5ec01894a34	709	Pfam	PF00850	Histone deacetylase domain	2	88	2e-13	T	23-10-2024	IPR023801	Histone deacetylase domain	-	-
TRINITY_DN51673_c0_g1_i1.p1	d88d8c6b84cd4f246132e5ec01894a34	709	Pfam	PF00850	Histone deacetylase domain	219	515	1.5e-94	T	23-10-2024	IPR023801	Histone deacetylase domain	-	-
TRINITY_DN51673_c0_g1_i1.p1	d88d8c6b84cd4f246132e5ec01894a34	709	Pfam	PF02148	Zn-finger in ubiquitin-hydrolases and other protein	643	704	3.1e-15	T	23-10-2024	IPR001607	Zinc finger, UBP-type	-	-
TRINITY_DN7488_c0_g2_i6.p1	0a85664f7e162723a9e12d0a68444b76	848	Pfam	PF00018	SH3 domain	786	832	1.2e-08	T	23-10-2024	IPR001452	SH3 domain	-	-
TRINITY_DN7488_c0_g2_i6.p1	0a85664f7e162723a9e12d0a68444b76	848	Pfam	PF12796	Ankyrin repeats (3 copies)	653	740	3e-17	T	23-10-2024	IPR002110	Ankyrin repeat	-	-
TRINITY_DN89199_c0_g1_i1.p1	2652df419060e55ce834ea5c8d9b9cc9	526	Pfam	PF16909	Vacuolar-sorting-associated 13 protein, DH-like domain	128	236	2.1e-17	T	23-10-2024	IPR031645	Vacuolar protein sorting-associated protein 13, DH-like domain	-	-
TRINITY_DN89199_c0_g1_i1.p1	2652df419060e55ce834ea5c8d9b9cc9	526	Pfam	PF21679	Intermembrane lipid transfer protein VPS13, C-terminal	378	438	0.025	T	23-10-2024	IPR049424	Intermembrane lipid transfer protein VPS13, C-terminal	-	-
TRINITY_DN234_c0_g2_i1.p1	a4f00894dda59eaf83ed169bd9a0c15e	109	Pfam	PF07096	Protein of unknown function (DUF1358)	17	108	1.4e-28	T	23-10-2024	IPR009792	Transmembrane protein 242	-	-
TRINITY_DN4315_c0_g1_i7.p1	5e44c8c53d23db57383101bc33c84397	974	Pfam	PF00443	Ubiquitin carboxyl-terminal hydrolase	614	905	2.5e-07	T	23-10-2024	IPR001394	Peptidase C19, ubiquitin carboxyl-terminal hydrolase	-	-
TRINITY_DN4315_c0_g1_i7.p1	5e44c8c53d23db57383101bc33c84397	974	Pfam	PF01302	CAP-Gly domain	505	567	5e-09	T	23-10-2024	IPR000938	CAP Gly-rich domain	-	-
TRINITY_DN4315_c0_g1_i7.p1	5e44c8c53d23db57383101bc33c84397	974	Pfam	PF01302	CAP-Gly domain	250	313	9.6e-08	T	23-10-2024	IPR000938	CAP Gly-rich domain	-	-
TRINITY_DN4315_c0_g1_i7.p1	5e44c8c53d23db57383101bc33c84397	974	Pfam	PF01302	CAP-Gly domain	133	191	3e-10	T	23-10-2024	IPR000938	CAP Gly-rich domain	-	-
TRINITY_DN4315_c0_g2_i4.p1	5e44c8c53d23db57383101bc33c84397	974	Pfam	PF00443	Ubiquitin carboxyl-terminal hydrolase	614	905	2.5e-07	T	23-10-2024	IPR001394	Peptidase C19, ubiquitin carboxyl-terminal hydrolase	-	-
TRINITY_DN4315_c0_g2_i4.p1	5e44c8c53d23db57383101bc33c84397	974	Pfam	PF01302	CAP-Gly domain	505	567	5e-09	T	23-10-2024	IPR000938	CAP Gly-rich domain	-	-
TRINITY_DN4315_c0_g2_i4.p1	5e44c8c53d23db57383101bc33c84397	974	Pfam	PF01302	CAP-Gly domain	250	313	9.6e-08	T	23-10-2024	IPR000938	CAP Gly-rich domain	-	-
TRINITY_DN4315_c0_g2_i4.p1	5e44c8c53d23db57383101bc33c84397	974	Pfam	PF01302	CAP-Gly domain	133	191	3e-10	T	23-10-2024	IPR000938	CAP Gly-rich domain	-	-
TRINITY_DN268_c1_g2_i3.p1	fb333561d53f302f4b805b8b93bed96d	394	Pfam	PF13870	Domain of unknown function (DUF4201)	213	375	5.8e-10	T	23-10-2024	IPR025254	CCDC113/CCDC96, coiled-coil	-	-
TRINITY_DN268_c1_g1_i1.p1	fb333561d53f302f4b805b8b93bed96d	394	Pfam	PF13870	Domain of unknown function (DUF4201)	213	375	5.8e-10	T	23-10-2024	IPR025254	CCDC113/CCDC96, coiled-coil	-	-
TRINITY_DN7840_c0_g2_i1.p1	fc65c3935221b7f23c913d5900a9cc72	297	Pfam	PF13519	von Willebrand factor type A domain	58	214	1.5e-13	T	23-10-2024	IPR002035	von Willebrand factor, type A	-	-
TRINITY_DN7840_c0_g2_i6.p1	fc65c3935221b7f23c913d5900a9cc72	297	Pfam	PF13519	von Willebrand factor type A domain	58	214	1.5e-13	T	23-10-2024	IPR002035	von Willebrand factor, type A	-	-
TRINITY_DN1689_c0_g1_i3.p1	a2600345001009bd55b41bc8eea24963	215	Pfam	PF00071	Ras family	14	173	1.4e-53	T	23-10-2024	IPR001806	Small GTPase	-	-
TRINITY_DN1689_c0_g2_i1.p1	a2600345001009bd55b41bc8eea24963	215	Pfam	PF00071	Ras family	14	173	1.4e-53	T	23-10-2024	IPR001806	Small GTPase	-	-
TRINITY_DN87231_c0_g1_i1.p1	1afefbfdc565c5b4194eb2a3a829cc92	359	Pfam	PF11768	WD repeat-containing and planar cell polarity effector protein Fritz	2	161	1.3e-59	T	23-10-2024	IPR024511	WD repeat-containing and planar cell polarity effector protein Fritz	-	-
TRINITY_DN16181_c0_g1_i5.p1	c742e3d0cf91488be68da44cc6d5c860	575	Pfam	PF00211	Adenylate and Guanylate cyclase catalytic domain	426	563	4.2e-41	T	23-10-2024	IPR001054	Adenylyl cyclase class-3/4/guanylyl cyclase	-	-
TRINITY_DN16181_c0_g1_i5.p1	c742e3d0cf91488be68da44cc6d5c860	575	Pfam	PF07700	Haem-NO-binding	10	173	4.3e-46	T	23-10-2024	IPR011644	Heme NO-binding	-	-
TRINITY_DN16181_c0_g1_i5.p1	c742e3d0cf91488be68da44cc6d5c860	575	Pfam	PF07701	Heme NO binding associated	222	415	4.6e-56	T	23-10-2024	IPR011645	Haem NO binding associated	-	-
TRINITY_DN840_c0_g1_i1.p1	f96a9d9352d709bb53d17188660c28f5	164	Pfam	PF13669	Glyoxalase/Bleomycin resistance protein/Dioxygenase superfamily	37	148	7.7e-21	T	23-10-2024	-	-	-	-
TRINITY_DN840_c0_g2_i1.p1	f96a9d9352d709bb53d17188660c28f5	164	Pfam	PF13669	Glyoxalase/Bleomycin resistance protein/Dioxygenase superfamily	37	148	7.7e-21	T	23-10-2024	-	-	-	-
TRINITY_DN1138_c0_g2_i5.p1	71b05042f0c228084c26a3d2993e3550	338	Pfam	PF01545	Cation efflux family	24	243	8.1e-39	T	23-10-2024	IPR002524	Cation efflux protein	-	-
TRINITY_DN1138_c0_g1_i2.p1	71b05042f0c228084c26a3d2993e3550	338	Pfam	PF01545	Cation efflux family	24	243	8.1e-39	T	23-10-2024	IPR002524	Cation efflux protein	-	-
TRINITY_DN667_c1_g1_i1.p1	04df382f426e0fa906f574338938e947	153	Pfam	PF01498	Transposase	34	97	8.4e-05	T	23-10-2024	IPR002492	Transposase, Tc1-like	-	-
TRINITY_DN10072_c0_g1_i3.p1	5c76aa985b6da36cf6f437bbd080ad32	183	Pfam	PF00400	WD domain, G-beta repeat	142	178	8.8e-09	T	23-10-2024	IPR001680	WD40 repeat	-	-
TRINITY_DN10072_c0_g1_i3.p1	5c76aa985b6da36cf6f437bbd080ad32	183	Pfam	PF00400	WD domain, G-beta repeat	102	136	0.00029	T	23-10-2024	IPR001680	WD40 repeat	-	-
TRINITY_DN10072_c0_g1_i3.p1	5c76aa985b6da36cf6f437bbd080ad32	183	Pfam	PF08513	LisH	11	37	0.027	T	23-10-2024	IPR006594	LIS1 homology motif	-	-
TRINITY_DN99319_c0_g1_i1.p1	1464d4ec8392799414e2d6edaff52369	134	Pfam	PF12796	Ankyrin repeats (3 copies)	2	88	6.4e-09	T	23-10-2024	IPR002110	Ankyrin repeat	-	-
TRINITY_DN30_c0_g1_i8.p1	270eadc4ba73ac77dc461ea3f37794fa	363	Pfam	PF13688	Metallo-peptidase family M12	171	361	4.6e-07	T	23-10-2024	-	-	-	-
TRINITY_DN69292_c0_g1_i1.p1	7b27324b5f7cdb18b9d627dde4c60e56	236	Pfam	PF00400	WD domain, G-beta repeat	60	101	51	T	23-10-2024	IPR001680	WD40 repeat	-	-
TRINITY_DN69292_c0_g1_i1.p1	7b27324b5f7cdb18b9d627dde4c60e56	236	Pfam	PF00400	WD domain, G-beta repeat	110	147	0.0065	T	23-10-2024	IPR001680	WD40 repeat	-	-
TRINITY_DN4947_c0_g1_i4.p1	536e372591c33a0e664929f1f5ab6834	709	Pfam	PF00028	Cadherin domain	119	213	2.3e-08	T	23-10-2024	IPR002126	Cadherin-like	-	-
TRINITY_DN4947_c0_g1_i4.p1	536e372591c33a0e664929f1f5ab6834	709	Pfam	PF00028	Cadherin domain	338	420	2.7e-08	T	23-10-2024	IPR002126	Cadherin-like	-	-
TRINITY_DN4947_c0_g1_i10.p1	536e372591c33a0e664929f1f5ab6834	709	Pfam	PF00028	Cadherin domain	119	213	2.3e-08	T	23-10-2024	IPR002126	Cadherin-like	-	-
TRINITY_DN4947_c0_g1_i10.p1	536e372591c33a0e664929f1f5ab6834	709	Pfam	PF00028	Cadherin domain	338	420	2.7e-08	T	23-10-2024	IPR002126	Cadherin-like	-	-
TRINITY_DN55370_c0_g1_i1.p1	670c6ba4740f586869caea9e43a79a85	150	Pfam	PF00474	Sodium:solute symporter family	1	146	0.04	T	23-10-2024	IPR001734	Sodium/solute symporter	-	-
TRINITY_DN18047_c0_g1_i15.p5	f0a066cd99fb15ad374299ae3c6cf9aa	104	Pfam	PF00005	ABC transporter	9	85	2e-12	T	23-10-2024	IPR003439	ABC transporter-like, ATP-binding domain	-	-
TRINITY_DN18047_c0_g1_i5.p5	f0a066cd99fb15ad374299ae3c6cf9aa	104	Pfam	PF00005	ABC transporter	9	85	2e-12	T	23-10-2024	IPR003439	ABC transporter-like, ATP-binding domain	-	-
TRINITY_DN10236_c0_g4_i3.p1	37ed6f136aa22d196f6a41d7d13072b9	672	Pfam	PF08763	Voltage gated calcium channel IQ domain	150	228	7.3e-26	T	23-10-2024	IPR014873	Voltage-dependent calcium channel, alpha-1 subunit, IQ domain	-	-
TRINITY_DN10236_c0_g4_i3.p1	37ed6f136aa22d196f6a41d7d13072b9	672	Pfam	PF16905	Voltage-dependent L-type calcium channel, IQ-associated	87	140	4.7e-25	T	23-10-2024	IPR031649	Voltage-dependent L-type calcium channel, IQ-associated domain	-	-
TRINITY_DN10236_c0_g4_i3.p1	37ed6f136aa22d196f6a41d7d13072b9	672	Pfam	PF00520	Ion transport protein	6	77	6.1e-12	T	23-10-2024	IPR005821	Ion transport domain	-	-
TRINITY_DN10236_c0_g4_i2.p1	37ed6f136aa22d196f6a41d7d13072b9	672	Pfam	PF08763	Voltage gated calcium channel IQ domain	150	228	7.3e-26	T	23-10-2024	IPR014873	Voltage-dependent calcium channel, alpha-1 subunit, IQ domain	-	-
TRINITY_DN10236_c0_g4_i2.p1	37ed6f136aa22d196f6a41d7d13072b9	672	Pfam	PF16905	Voltage-dependent L-type calcium channel, IQ-associated	87	140	4.7e-25	T	23-10-2024	IPR031649	Voltage-dependent L-type calcium channel, IQ-associated domain	-	-
TRINITY_DN10236_c0_g4_i2.p1	37ed6f136aa22d196f6a41d7d13072b9	672	Pfam	PF00520	Ion transport protein	6	77	6.1e-12	T	23-10-2024	IPR005821	Ion transport domain	-	-
TRINITY_DN2442_c0_g1_i4.p1	6cebcfafcfc7cbb11d94d2cdd6936988	637	Pfam	PF02995	Protein of unknown function (DUF229)	101	552	6.5e-103	T	23-10-2024	IPR004245	Protein of unknown function DUF229	-	-
TRINITY_DN2442_c0_g1_i2.p1	6cebcfafcfc7cbb11d94d2cdd6936988	637	Pfam	PF02995	Protein of unknown function (DUF229)	101	552	6.5e-103	T	23-10-2024	IPR004245	Protein of unknown function DUF229	-	-
TRINITY_DN5102_c0_g2_i2.p1	1dcac5dda5b0129c3e40f5d514d037f2	101	Pfam	PF11527	The ARF-like 2 binding protein BART	17	93	1.8e-19	T	23-10-2024	IPR023379	BART domain	-	-
TRINITY_DN12904_c0_g2_i1.p1	caf985fa12135c646cbabc99c5504623	272	Pfam	PF01417	ENTH domain	24	137	5.2e-06	T	23-10-2024	IPR013809	ENTH domain	-	-
TRINITY_DN985_c0_g1_i32.p1	42c4bb2b77703db7465962d42254c951	397	Pfam	PF13688	Metallo-peptidase family M12	175	368	2.1e-07	T	23-10-2024	-	-	-	-
TRINITY_DN1285_c0_g1_i3.p2	cf0c23791e37ac87eb938066e25125a4	100	Pfam	PF00852	Glycosyltransferase family 10 (fucosyltransferase) C-term	3	82	1.5e-15	T	23-10-2024	IPR055270	Fucosyltransferase, C-terminal	-	-
TRINITY_DN1285_c0_g1_i7.p2	cf0c23791e37ac87eb938066e25125a4	100	Pfam	PF00852	Glycosyltransferase family 10 (fucosyltransferase) C-term	3	82	1.5e-15	T	23-10-2024	IPR055270	Fucosyltransferase, C-terminal	-	-
TRINITY_DN1285_c0_g1_i16.p3	cf0c23791e37ac87eb938066e25125a4	100	Pfam	PF00852	Glycosyltransferase family 10 (fucosyltransferase) C-term	3	82	1.5e-15	T	23-10-2024	IPR055270	Fucosyltransferase, C-terminal	-	-
TRINITY_DN37_c0_g2_i1.p3	fa7cf5698eeac63ce6625461d33351be	139	Pfam	PF04666	N-Acetylglucosaminyltransferase-IV (GnT-IV) conserved region	1	124	3.2e-45	T	23-10-2024	-	-	-	-
TRINITY_DN2160_c0_g2_i2.p1	67212020e8c2b90de62538b955bdde90	355	Pfam	PF00045	Hemopexin	262	306	2.7e-10	T	23-10-2024	IPR018487	Hemopexin-like repeats	-	-
TRINITY_DN2160_c0_g2_i2.p1	67212020e8c2b90de62538b955bdde90	355	Pfam	PF00045	Hemopexin	214	259	9.3e-10	T	23-10-2024	IPR018487	Hemopexin-like repeats	-	-
TRINITY_DN2160_c0_g2_i2.p1	67212020e8c2b90de62538b955bdde90	355	Pfam	PF00045	Hemopexin	118	160	2.1e-05	T	23-10-2024	IPR018487	Hemopexin-like repeats	-	-
TRINITY_DN2160_c0_g2_i2.p1	67212020e8c2b90de62538b955bdde90	355	Pfam	PF00045	Hemopexin	166	209	2.4e-10	T	23-10-2024	IPR018487	Hemopexin-like repeats	-	-
TRINITY_DN2160_c0_g2_i2.p1	67212020e8c2b90de62538b955bdde90	355	Pfam	PF00413	Matrixin	20	74	2.6e-14	T	23-10-2024	IPR001818	Peptidase M10, metallopeptidase	-	-
TRINITY_DN5042_c0_g1_i2.p1	ea8006417742218d4616c483f16efd79	638	Pfam	PF00102	Protein-tyrosine phosphatase	265	507	3.3e-77	T	23-10-2024	IPR000242	Tyrosine-specific protein phosphatase, PTPase domain	-	-
TRINITY_DN5042_c0_g1_i2.p1	ea8006417742218d4616c483f16efd79	638	Pfam	PF00017	SH2 domain	115	190	2e-22	T	23-10-2024	IPR000980	SH2 domain	-	-
TRINITY_DN5042_c0_g1_i2.p1	ea8006417742218d4616c483f16efd79	638	Pfam	PF00017	SH2 domain	9	84	3.6e-21	T	23-10-2024	IPR000980	SH2 domain	-	-
TRINITY_DN5042_c0_g2_i1.p1	ea8006417742218d4616c483f16efd79	638	Pfam	PF00102	Protein-tyrosine phosphatase	265	507	3.3e-77	T	23-10-2024	IPR000242	Tyrosine-specific protein phosphatase, PTPase domain	-	-
TRINITY_DN5042_c0_g2_i1.p1	ea8006417742218d4616c483f16efd79	638	Pfam	PF00017	SH2 domain	115	190	2e-22	T	23-10-2024	IPR000980	SH2 domain	-	-
TRINITY_DN5042_c0_g2_i1.p1	ea8006417742218d4616c483f16efd79	638	Pfam	PF00017	SH2 domain	9	84	3.6e-21	T	23-10-2024	IPR000980	SH2 domain	-	-
TRINITY_DN53912_c0_g1_i1.p1	fe333c8d190403de25e0ef928677ca62	277	Pfam	PF18072	Formylglycinamide ribonucleotide amidotransferase linker domain	188	237	3.7e-07	T	23-10-2024	IPR041609	Phosphoribosylformylglycinamidine synthase, linker domain	-	-
TRINITY_DN53912_c0_g1_i1.p1	fe333c8d190403de25e0ef928677ca62	277	Pfam	PF18076	Formylglycinamide ribonucleotide amidotransferase N-terminal	39	161	2.4e-13	T	23-10-2024	IPR040707	Phosphoribosylformylglycinamidine synthase, N-terminal	-	-
TRINITY_DN6865_c0_g1_i7.p1	dc552ae2854cac360ac20dd53df21ede	1285	Pfam	PF12004	Disabled homolog 2-interacting protein, C-terminal domain	1123	1253	1.3e-38	T	23-10-2024	IPR021887	Disabled homolog 2-interacting protein, C-terminal domain	-	-
TRINITY_DN6865_c0_g1_i7.p1	dc552ae2854cac360ac20dd53df21ede	1285	Pfam	PF00616	GTPase-activator protein for Ras-like GTPase	469	639	2.6e-21	T	23-10-2024	IPR001936	Ras GTPase-activating domain	-	-
TRINITY_DN6865_c0_g1_i7.p1	dc552ae2854cac360ac20dd53df21ede	1285	Pfam	PF00168	C2 domain	291	390	0.00052	T	23-10-2024	IPR000008	C2 domain	-	-
TRINITY_DN6865_c0_g2_i2.p1	dc552ae2854cac360ac20dd53df21ede	1285	Pfam	PF12004	Disabled homolog 2-interacting protein, C-terminal domain	1123	1253	1.3e-38	T	23-10-2024	IPR021887	Disabled homolog 2-interacting protein, C-terminal domain	-	-
TRINITY_DN6865_c0_g2_i2.p1	dc552ae2854cac360ac20dd53df21ede	1285	Pfam	PF00616	GTPase-activator protein for Ras-like GTPase	469	639	2.6e-21	T	23-10-2024	IPR001936	Ras GTPase-activating domain	-	-
TRINITY_DN6865_c0_g2_i2.p1	dc552ae2854cac360ac20dd53df21ede	1285	Pfam	PF00168	C2 domain	291	390	0.00052	T	23-10-2024	IPR000008	C2 domain	-	-
TRINITY_DN11377_c0_g2_i2.p1	0251f47ce2334ce649c7224b5bef86b1	594	Pfam	PF19032	Intu longin-like domain 2	134	254	3.4e-29	T	23-10-2024	IPR043988	CCZ1/INTU, second Longin domain	-	-
TRINITY_DN11377_c0_g2_i2.p1	0251f47ce2334ce649c7224b5bef86b1	594	Pfam	PF19033	Intu longin-like domain 3	452	588	8.3e-14	T	23-10-2024	IPR043989	CCZ1/INTU/HPS4, third Longin domain	-	-
TRINITY_DN1693_c0_g2_i6.p1	6e065c0b174e91d023c419932afca702	1067	Pfam	PF10541	Nuclear envelope localisation domain	1015	1067	7e-14	T	23-10-2024	IPR012315	KASH domain	-	-
TRINITY_DN19947_c0_g1_i2.p1	76ad61906ffbf5889d7838acf491da99	630	Pfam	PF00431	CUB domain	329	442	7e-22	T	23-10-2024	IPR000859	CUB domain	-	-
TRINITY_DN19947_c0_g1_i2.p1	76ad61906ffbf5889d7838acf491da99	630	Pfam	PF00431	CUB domain	446	555	3.3e-37	T	23-10-2024	IPR000859	CUB domain	-	-
TRINITY_DN19947_c0_g1_i2.p1	76ad61906ffbf5889d7838acf491da99	630	Pfam	PF14670	Coagulation Factor Xa inhibitory site	562	597	9.7e-08	T	23-10-2024	-	-	-	-
TRINITY_DN19947_c0_g1_i2.p1	76ad61906ffbf5889d7838acf491da99	630	Pfam	PF01400	Astacin (Peptidase family M12A)	135	327	3.1e-69	T	23-10-2024	IPR001506	Peptidase M12A	-	-
TRINITY_DN6215_c0_g1_i8.p1	fa7517a39cc7f975f460713dcf4c2b95	1137	Pfam	PF16294	RNSP1-SAP18 binding (RSB) motif	998	1087	1e-19	T	23-10-2024	IPR032552	Acin1, RNSP1-SAP18 binding (RSB) motif	-	-
TRINITY_DN6215_c0_g1_i8.p1	fa7517a39cc7f975f460713dcf4c2b95	1137	Pfam	PF02037	SAP domain	14	45	2.5e-05	T	23-10-2024	IPR003034	SAP domain	-	-
TRINITY_DN6215_c0_g1_i10.p1	fa7517a39cc7f975f460713dcf4c2b95	1137	Pfam	PF16294	RNSP1-SAP18 binding (RSB) motif	998	1087	1e-19	T	23-10-2024	IPR032552	Acin1, RNSP1-SAP18 binding (RSB) motif	-	-
TRINITY_DN6215_c0_g1_i10.p1	fa7517a39cc7f975f460713dcf4c2b95	1137	Pfam	PF02037	SAP domain	14	45	2.5e-05	T	23-10-2024	IPR003034	SAP domain	-	-
TRINITY_DN95211_c0_g1_i1.p1	f5d7d9a7e04a0dfe4cf7701f3595b571	289	Pfam	PF15612	WSTF, HB1, Itc1p, MBD9 motif 1	257	287	0.0014	T	23-10-2024	IPR028942	WHIM1 domain	-	-
TRINITY_DN95211_c0_g1_i1.p1	f5d7d9a7e04a0dfe4cf7701f3595b571	289	Pfam	PF02791	DDT domain	148	207	8e-07	T	23-10-2024	IPR018501	DDT domain	-	-
TRINITY_DN17481_c0_g1_i50.p2	c47e0b218696f9f475039ac026250730	164	Pfam	PF02469	Fasciclin domain	30	133	3.8e-11	T	23-10-2024	IPR000782	FAS1 domain	-	-
TRINITY_DN4851_c0_g1_i4.p2	61c2d4df129183ae752bcb5f7e30bb97	127	Pfam	PF04377	Arginine-tRNA-protein transferase, C terminus	3	32	2.5e-06	T	23-10-2024	IPR007472	N-end rule aminoacyl transferase, C-terminal	-	-
TRINITY_DN4851_c0_g1_i5.p2	61c2d4df129183ae752bcb5f7e30bb97	127	Pfam	PF04377	Arginine-tRNA-protein transferase, C terminus	3	32	2.5e-06	T	23-10-2024	IPR007472	N-end rule aminoacyl transferase, C-terminal	-	-
TRINITY_DN4851_c0_g1_i7.p2	61c2d4df129183ae752bcb5f7e30bb97	127	Pfam	PF04377	Arginine-tRNA-protein transferase, C terminus	3	32	2.5e-06	T	23-10-2024	IPR007472	N-end rule aminoacyl transferase, C-terminal	-	-
TRINITY_DN87757_c0_g1_i1.p1	baf8bdacf1c1e67f8309644482700825	736	Pfam	PF22766	ZW10 C-terminal helical domain	588	735	3.1e-40	T	23-10-2024	IPR055148	ZW10, C-terminal helical domain	-	-
TRINITY_DN87757_c0_g1_i1.p1	baf8bdacf1c1e67f8309644482700825	736	Pfam	PF06248	Centromere/kinetochore Zw10 N-terminal	26	117	2.5e-07	T	23-10-2024	IPR009361	Centromere/kinetochore protein zw10, N-terminal	-	-
TRINITY_DN87757_c0_g1_i1.p1	baf8bdacf1c1e67f8309644482700825	736	Pfam	PF20665	Centromere/kinetochore protein zw10, middle domain	174	386	5.3e-24	T	23-10-2024	IPR048344	Centromere/kinetochore protein zw10, middle domain	-	-
TRINITY_DN87757_c0_g1_i1.p1	baf8bdacf1c1e67f8309644482700825	736	Pfam	PF20666	Centromere/kinetochore protein zw10, C-terminal	434	563	3.9e-36	T	23-10-2024	IPR048343	Centromere/kinetochore protein zw10, C-terminal domain	-	-
TRINITY_DN109092_c0_g1_i1.p1	f6384fda7035c1101ab477ad33c4b968	132	Pfam	PF02460	Patched family	1	81	6.8e-15	T	23-10-2024	IPR003392	Protein patched/dispatched	-	-
TRINITY_DN163_c0_g1_i17.p1	5630d6d7e6120f5442ee54878b48470a	284	Pfam	PF00261	Tropomyosin	58	283	8.9e-74	T	23-10-2024	IPR000533	Tropomyosin	-	-
TRINITY_DN163_c0_g2_i5.p1	5630d6d7e6120f5442ee54878b48470a	284	Pfam	PF00261	Tropomyosin	58	283	8.9e-74	T	23-10-2024	IPR000533	Tropomyosin	-	-
TRINITY_DN4923_c0_g2_i1.p1	e7604b77760c2605d6147b48649cdc04	1536	Pfam	PF20412	RALGAPB N-terminal domain	139	259	2.6e-36	T	23-10-2024	IPR046859	Ral GTPase-activating protein subunit alpha/beta, N-terminal domain	-	-
TRINITY_DN4923_c0_g1_i1.p1	e7604b77760c2605d6147b48649cdc04	1536	Pfam	PF20412	RALGAPB N-terminal domain	139	259	2.6e-36	T	23-10-2024	IPR046859	Ral GTPase-activating protein subunit alpha/beta, N-terminal domain	-	-
TRINITY_DN5042_c0_g1_i1.p1	f793dbe7c7daeeb25f4ee3552dc71fd8	514	Pfam	PF00102	Protein-tyrosine phosphatase	265	409	5.9e-36	T	23-10-2024	IPR000242	Tyrosine-specific protein phosphatase, PTPase domain	-	-
TRINITY_DN5042_c0_g1_i1.p1	f793dbe7c7daeeb25f4ee3552dc71fd8	514	Pfam	PF00017	SH2 domain	9	84	2.6e-21	T	23-10-2024	IPR000980	SH2 domain	-	-
TRINITY_DN5042_c0_g1_i1.p1	f793dbe7c7daeeb25f4ee3552dc71fd8	514	Pfam	PF00017	SH2 domain	115	190	1.4e-22	T	23-10-2024	IPR000980	SH2 domain	-	-
TRINITY_DN989_c0_g1_i1.p1	32734b6bcf27e0239b90178f063fa03e	579	Pfam	PF10367	Vacuolar sorting protein 39 domain 2	452	559	3.2e-24	T	23-10-2024	IPR019453	Vacuolar sorting protein 39/Transforming growth factor beta receptor-associated domain 2	-	-
TRINITY_DN989_c0_g1_i1.p1	32734b6bcf27e0239b90178f063fa03e	579	Pfam	PF10366	Vacuolar sorting protein 39 domain 1	160	262	1.2e-10	T	23-10-2024	IPR019452	Vacuolar sorting protein 39/Transforming growth factor beta receptor-associated domain 1	-	-
TRINITY_DN989_c0_g2_i5.p1	32734b6bcf27e0239b90178f063fa03e	579	Pfam	PF10367	Vacuolar sorting protein 39 domain 2	452	559	3.2e-24	T	23-10-2024	IPR019453	Vacuolar sorting protein 39/Transforming growth factor beta receptor-associated domain 2	-	-
TRINITY_DN989_c0_g2_i5.p1	32734b6bcf27e0239b90178f063fa03e	579	Pfam	PF10366	Vacuolar sorting protein 39 domain 1	160	262	1.2e-10	T	23-10-2024	IPR019452	Vacuolar sorting protein 39/Transforming growth factor beta receptor-associated domain 1	-	-
TRINITY_DN989_c0_g2_i7.p1	32734b6bcf27e0239b90178f063fa03e	579	Pfam	PF10367	Vacuolar sorting protein 39 domain 2	452	559	3.2e-24	T	23-10-2024	IPR019453	Vacuolar sorting protein 39/Transforming growth factor beta receptor-associated domain 2	-	-
TRINITY_DN989_c0_g2_i7.p1	32734b6bcf27e0239b90178f063fa03e	579	Pfam	PF10366	Vacuolar sorting protein 39 domain 1	160	262	1.2e-10	T	23-10-2024	IPR019452	Vacuolar sorting protein 39/Transforming growth factor beta receptor-associated domain 1	-	-
TRINITY_DN6553_c0_g1_i2.p1	221a410197df7b5b9b6ebabb5bc8b8f5	363	Pfam	PF02770	Acyl-CoA dehydrogenase, middle domain	101	196	2.1e-23	T	23-10-2024	IPR006091	Acyl-CoA oxidase/dehydrogenase, middle domain	-	-
TRINITY_DN6553_c0_g1_i2.p1	221a410197df7b5b9b6ebabb5bc8b8f5	363	Pfam	PF00441	Acyl-CoA dehydrogenase, C-terminal domain	208	356	2.4e-45	T	23-10-2024	IPR009075	Acyl-CoA dehydrogenase/oxidase, C-terminal	-	-
TRINITY_DN6553_c0_g1_i2.p1	221a410197df7b5b9b6ebabb5bc8b8f5	363	Pfam	PF02771	Acyl-CoA dehydrogenase, N-terminal domain	36	69	0.19	T	23-10-2024	IPR013786	Acyl-CoA dehydrogenase/oxidase, N-terminal	-	-
TRINITY_DN1574_c0_g2_i4.p1	643934bd9025950e28811fc5ac614925	235	Pfam	PF03151	Triose-phosphate Transporter family	17	200	6.2e-08	T	23-10-2024	IPR004853	Sugar phosphate transporter domain	-	-
TRINITY_DN110008_c0_g1_i1.p1	6fe64e2f215a144b64b0362488997628	183	Pfam	PF07177	Neuralized	2	116	1.2e-12	T	23-10-2024	IPR006573	Neuralized homology repeat (NHR) domain	-	-
TRINITY_DN10185_c0_g1_i4.p2	dc90cc44b2694f4c155b8722346ee6d6	209	Pfam	PF00174	Oxidoreductase molybdopterin binding domain	1	152	2.8e-50	T	23-10-2024	IPR000572	Oxidoreductase, molybdopterin-binding domain	-	-
TRINITY_DN28874_c0_g1_i1.p2	859e5c010b9d82cf3fb640c2a280650d	127	Pfam	PF22794	ZPR1 jelly-roll domain	2	118	3.2e-33	T	23-10-2024	-	-	-	-
TRINITY_DN28874_c0_g1_i4.p2	859e5c010b9d82cf3fb640c2a280650d	127	Pfam	PF22794	ZPR1 jelly-roll domain	2	118	3.2e-33	T	23-10-2024	-	-	-	-
TRINITY_DN28874_c0_g1_i12.p2	859e5c010b9d82cf3fb640c2a280650d	127	Pfam	PF22794	ZPR1 jelly-roll domain	2	118	3.2e-33	T	23-10-2024	-	-	-	-
TRINITY_DN28874_c0_g1_i21.p2	859e5c010b9d82cf3fb640c2a280650d	127	Pfam	PF22794	ZPR1 jelly-roll domain	2	118	3.2e-33	T	23-10-2024	-	-	-	-
TRINITY_DN28874_c0_g1_i5.p2	859e5c010b9d82cf3fb640c2a280650d	127	Pfam	PF22794	ZPR1 jelly-roll domain	2	118	3.2e-33	T	23-10-2024	-	-	-	-
TRINITY_DN28874_c0_g1_i18.p2	859e5c010b9d82cf3fb640c2a280650d	127	Pfam	PF22794	ZPR1 jelly-roll domain	2	118	3.2e-33	T	23-10-2024	-	-	-	-
TRINITY_DN28874_c0_g1_i9.p1	859e5c010b9d82cf3fb640c2a280650d	127	Pfam	PF22794	ZPR1 jelly-roll domain	2	118	3.2e-33	T	23-10-2024	-	-	-	-
TRINITY_DN28874_c0_g1_i6.p3	859e5c010b9d82cf3fb640c2a280650d	127	Pfam	PF22794	ZPR1 jelly-roll domain	2	118	3.2e-33	T	23-10-2024	-	-	-	-
TRINITY_DN2167_c0_g2_i51.p1	bbe01f53fc769b153ca47bac49c054fa	383	Pfam	PF01590	GAF domain	17	165	1.6e-15	T	23-10-2024	IPR003018	GAF domain	-	-
TRINITY_DN2167_c0_g2_i51.p1	bbe01f53fc769b153ca47bac49c054fa	383	Pfam	PF00233	3'5'-cyclic nucleotide phosphodiesterase	271	363	4.2e-32	T	23-10-2024	IPR002073	3'5'-cyclic nucleotide phosphodiesterase, catalytic domain	-	-
TRINITY_DN2167_c0_g2_i82.p1	bbe01f53fc769b153ca47bac49c054fa	383	Pfam	PF01590	GAF domain	17	165	1.6e-15	T	23-10-2024	IPR003018	GAF domain	-	-
TRINITY_DN2167_c0_g2_i82.p1	bbe01f53fc769b153ca47bac49c054fa	383	Pfam	PF00233	3'5'-cyclic nucleotide phosphodiesterase	271	363	4.2e-32	T	23-10-2024	IPR002073	3'5'-cyclic nucleotide phosphodiesterase, catalytic domain	-	-
TRINITY_DN17604_c0_g1_i19.p1	c1252ef1921ce12c788577bc2c43974d	155	Pfam	PF00566	Rab-GTPase-TBC domain	20	155	1.4e-36	T	23-10-2024	IPR000195	Rab-GAP-TBC domain	-	-
TRINITY_DN53011_c0_g1_i1.p1	068213716c9e86c269df1aa189ddfb93	728	Pfam	PF04825	N terminus of Rad21 / Rec8 like protein	1	103	1e-37	T	23-10-2024	IPR006910	Rad21/Rec8-like protein, N-terminal	-	-
TRINITY_DN53011_c0_g1_i1.p1	068213716c9e86c269df1aa189ddfb93	728	Pfam	PF04824	Conserved region of Rad21 / Rec8 like protein	678	724	5.3e-14	T	23-10-2024	IPR006909	Rad21/Rec8-like protein, C-terminal, eukaryotic	-	-
TRINITY_DN89478_c0_g1_i1.p1	068213716c9e86c269df1aa189ddfb93	728	Pfam	PF04825	N terminus of Rad21 / Rec8 like protein	1	103	1e-37	T	23-10-2024	IPR006910	Rad21/Rec8-like protein, N-terminal	-	-
TRINITY_DN89478_c0_g1_i1.p1	068213716c9e86c269df1aa189ddfb93	728	Pfam	PF04824	Conserved region of Rad21 / Rec8 like protein	678	724	5.3e-14	T	23-10-2024	IPR006909	Rad21/Rec8-like protein, C-terminal, eukaryotic	-	-
TRINITY_DN7112_c1_g1_i16.p1	ca1b34ba3774a32c7fe248150fc95f62	1028	Pfam	PF10159	Multiple myeloma tumor-associated	8	84	6.3e-27	T	23-10-2024	IPR019315	Multiple myeloma tumor-associated protein 2-like, N-terminal	-	-
TRINITY_DN94299_c0_g1_i1.p1	141816d0d6e34ac391a662a78e08e7ed	111	Pfam	PF00350	Dynamin family	2	104	6.7e-18	T	23-10-2024	IPR045063	Dynamin, N-terminal	-	-
TRINITY_DN26699_c0_g1_i2.p1	4b26b3f304228aa7b6f73dfb128cdd9f	530	Pfam	PF00651	BTB/POZ domain	21	119	8.7e-24	T	23-10-2024	IPR000210	BTB/POZ domain	-	-
TRINITY_DN26699_c1_g1_i1.p1	4b26b3f304228aa7b6f73dfb128cdd9f	530	Pfam	PF00651	BTB/POZ domain	21	119	8.7e-24	T	23-10-2024	IPR000210	BTB/POZ domain	-	-
TRINITY_DN3893_c1_g1_i1.p1	7bbaaf9ff6809756e389a34161713a03	267	Pfam	PF04493	Endonuclease V	52	255	4.5e-58	T	23-10-2024	IPR007581	Endonuclease V	-	-
TRINITY_DN5082_c0_g1_i13.p1	76598e3039e8468cb07b2f472f04a503	475	Pfam	PF05843	Suppressor of forked protein (Suf)	34	166	2.1e-16	T	23-10-2024	IPR008847	Suppressor of forked	-	-
TRINITY_DN5082_c0_g1_i13.p1	76598e3039e8468cb07b2f472f04a503	475	Pfam	PF05843	Suppressor of forked protein (Suf)	301	417	0.00035	T	23-10-2024	IPR008847	Suppressor of forked	-	-
TRINITY_DN19_c0_g1_i4.p1	b37495d543142696eec774a74cffe0d5	790	Pfam	PF00188	Cysteine-rich secretory protein family	63	184	1.7e-07	T	23-10-2024	IPR014044	CAP domain	-	-
TRINITY_DN5825_c0_g1_i3.p1	b01dbcdcf88111ee5de8db5117d987bb	313	Pfam	PF10469	AKAP7 2'5' RNA ligase-like domain	210	312	2.1e-16	T	23-10-2024	IPR019510	A-kinase anchor protein 7-like, phosphoesterase domain	-	-
TRINITY_DN5825_c0_g1_i3.p1	b01dbcdcf88111ee5de8db5117d987bb	313	Pfam	PF00013	KH domain	64	122	6e-05	T	23-10-2024	IPR004088	K Homology domain, type 1	-	-
TRINITY_DN1352_c0_g1_i1.p1	b0ebbec0ff955279ad5759e72dc43e98	404	Pfam	PF00069	Protein kinase domain	70	327	1.3e-69	T	23-10-2024	IPR000719	Protein kinase domain	-	-
TRINITY_DN1352_c0_g1_i13.p1	b0ebbec0ff955279ad5759e72dc43e98	404	Pfam	PF00069	Protein kinase domain	70	327	1.3e-69	T	23-10-2024	IPR000719	Protein kinase domain	-	-
TRINITY_DN1352_c0_g1_i3.p1	b0ebbec0ff955279ad5759e72dc43e98	404	Pfam	PF00069	Protein kinase domain	70	327	1.3e-69	T	23-10-2024	IPR000719	Protein kinase domain	-	-
TRINITY_DN11321_c1_g2_i1.p1	a048d9a3262ae28ac5eab78bd81678c6	152	Pfam	PF00096	Zinc finger, C2H2 type	63	85	0.00099	T	23-10-2024	IPR013087	Zinc finger C2H2-type	-	-
TRINITY_DN11321_c1_g2_i1.p1	a048d9a3262ae28ac5eab78bd81678c6	152	Pfam	PF00096	Zinc finger, C2H2 type	91	113	0.0024	T	23-10-2024	IPR013087	Zinc finger C2H2-type	-	-
TRINITY_DN11321_c1_g2_i1.p1	a048d9a3262ae28ac5eab78bd81678c6	152	Pfam	PF00096	Zinc finger, C2H2 type	35	57	28	T	23-10-2024	IPR013087	Zinc finger C2H2-type	-	-
TRINITY_DN11321_c1_g2_i1.p1	a048d9a3262ae28ac5eab78bd81678c6	152	Pfam	PF00096	Zinc finger, C2H2 type	4	27	22	T	23-10-2024	IPR013087	Zinc finger C2H2-type	-	-
TRINITY_DN11321_c1_g2_i1.p1	a048d9a3262ae28ac5eab78bd81678c6	152	Pfam	PF00096	Zinc finger, C2H2 type	119	141	0.012	T	23-10-2024	IPR013087	Zinc finger C2H2-type	-	-
TRINITY_DN22541_c0_g2_i1.p1	05894451381f18ecea87b4a2ca9495b7	122	Pfam	PF05205	COMPASS (Complex proteins associated with Set1p) component shg1	19	93	1.2e-14	T	23-10-2024	IPR055264	BOD1/SHG1 domain	-	-
TRINITY_DN8985_c1_g1_i2.p1	05894451381f18ecea87b4a2ca9495b7	122	Pfam	PF05205	COMPASS (Complex proteins associated with Set1p) component shg1	19	93	1.2e-14	T	23-10-2024	IPR055264	BOD1/SHG1 domain	-	-
TRINITY_DN70912_c0_g1_i8.p2	aa157e73f7033e5a9045dadf51730ee3	297	Pfam	PF02759	RUN domain	7	82	1.5e-10	T	23-10-2024	IPR004012	RUN domain	-	-
TRINITY_DN70912_c0_g1_i8.p2	aa157e73f7033e5a9045dadf51730ee3	297	Pfam	PF01477	PLAT/LH2 domain	96	199	5.9e-10	T	23-10-2024	IPR001024	PLAT/LH2 domain	-	-
TRINITY_DN9463_c0_g1_i2.p1	fb91b22aa5edc158d4ec8bb409521959	188	Pfam	PF13359	DDE superfamily endonuclease	22	186	8.2e-29	T	23-10-2024	IPR027806	Harbinger transposase-derived nuclease domain	-	-
TRINITY_DN1592_c0_g2_i1.p1	3451eb9e5f8b46fe61e2ed63d2491085	1076	Pfam	PF01369	Sec7 domain	587	775	1.3e-64	T	23-10-2024	IPR000904	Sec7 domain	-	-
TRINITY_DN1592_c0_g2_i1.p1	3451eb9e5f8b46fe61e2ed63d2491085	1076	Pfam	PF16453	PH domain	795	929	8.6e-65	T	23-10-2024	IPR033742	IQ motif and SEC7 domain-containing protein, PH domain	-	-
TRINITY_DN16706_c0_g1_i3.p1	05f34958f2a3276d1f1cb35cb19cdf2c	105	Pfam	PF00870	P53 DNA-binding domain	1	51	3.3e-15	T	23-10-2024	IPR011615	p53, DNA-binding domain	-	-
TRINITY_DN16706_c0_g1_i2.p1	05f34958f2a3276d1f1cb35cb19cdf2c	105	Pfam	PF00870	P53 DNA-binding domain	1	51	3.3e-15	T	23-10-2024	IPR011615	p53, DNA-binding domain	-	-
TRINITY_DN69620_c0_g1_i1.p1	26442ec569bfe426f428f518371ad28f	145	Pfam	PF01176	Translation initiation factor 1A / IF-1	32	93	7.3e-22	T	23-10-2024	IPR006196	RNA-binding domain, S1, IF1 type	-	-
TRINITY_DN111947_c0_g1_i1.p1	26442ec569bfe426f428f518371ad28f	145	Pfam	PF01176	Translation initiation factor 1A / IF-1	32	93	7.3e-22	T	23-10-2024	IPR006196	RNA-binding domain, S1, IF1 type	-	-
TRINITY_DN3790_c1_g1_i2.p1	6e93c2215a1bb457f2f57360815fd10e	591	Pfam	PF02257	RFX DNA-binding domain	60	135	1.7e-30	T	23-10-2024	IPR003150	DNA-binding RFX-type winged-helix domain	-	-
TRINITY_DN1628_c0_g1_i31.p1	c2bd519816d13cfa4b045c33bd25ea49	415	Pfam	PF01391	Collagen triple helix repeat (20 copies)	301	354	3e-05	T	23-10-2024	IPR008160	Collagen triple helix repeat	-	-
TRINITY_DN1628_c0_g1_i31.p1	c2bd519816d13cfa4b045c33bd25ea49	415	Pfam	PF01391	Collagen triple helix repeat (20 copies)	274	331	2e-06	T	23-10-2024	IPR008160	Collagen triple helix repeat	-	-
TRINITY_DN1628_c0_g1_i48.p1	c2bd519816d13cfa4b045c33bd25ea49	415	Pfam	PF01391	Collagen triple helix repeat (20 copies)	301	354	3e-05	T	23-10-2024	IPR008160	Collagen triple helix repeat	-	-
TRINITY_DN1628_c0_g1_i48.p1	c2bd519816d13cfa4b045c33bd25ea49	415	Pfam	PF01391	Collagen triple helix repeat (20 copies)	274	331	2e-06	T	23-10-2024	IPR008160	Collagen triple helix repeat	-	-
TRINITY_DN1628_c0_g1_i6.p1	c2bd519816d13cfa4b045c33bd25ea49	415	Pfam	PF01391	Collagen triple helix repeat (20 copies)	301	354	3e-05	T	23-10-2024	IPR008160	Collagen triple helix repeat	-	-
TRINITY_DN1628_c0_g1_i6.p1	c2bd519816d13cfa4b045c33bd25ea49	415	Pfam	PF01391	Collagen triple helix repeat (20 copies)	274	331	2e-06	T	23-10-2024	IPR008160	Collagen triple helix repeat	-	-
TRINITY_DN1628_c0_g1_i38.p1	c2bd519816d13cfa4b045c33bd25ea49	415	Pfam	PF01391	Collagen triple helix repeat (20 copies)	301	354	3e-05	T	23-10-2024	IPR008160	Collagen triple helix repeat	-	-
TRINITY_DN1628_c0_g1_i38.p1	c2bd519816d13cfa4b045c33bd25ea49	415	Pfam	PF01391	Collagen triple helix repeat (20 copies)	274	331	2e-06	T	23-10-2024	IPR008160	Collagen triple helix repeat	-	-
TRINITY_DN1628_c0_g1_i11.p1	c2bd519816d13cfa4b045c33bd25ea49	415	Pfam	PF01391	Collagen triple helix repeat (20 copies)	301	354	3e-05	T	23-10-2024	IPR008160	Collagen triple helix repeat	-	-
TRINITY_DN1628_c0_g1_i11.p1	c2bd519816d13cfa4b045c33bd25ea49	415	Pfam	PF01391	Collagen triple helix repeat (20 copies)	274	331	2e-06	T	23-10-2024	IPR008160	Collagen triple helix repeat	-	-
TRINITY_DN1628_c0_g1_i49.p1	c2bd519816d13cfa4b045c33bd25ea49	415	Pfam	PF01391	Collagen triple helix repeat (20 copies)	301	354	3e-05	T	23-10-2024	IPR008160	Collagen triple helix repeat	-	-
TRINITY_DN1628_c0_g1_i49.p1	c2bd519816d13cfa4b045c33bd25ea49	415	Pfam	PF01391	Collagen triple helix repeat (20 copies)	274	331	2e-06	T	23-10-2024	IPR008160	Collagen triple helix repeat	-	-
TRINITY_DN1628_c0_g1_i41.p1	c2bd519816d13cfa4b045c33bd25ea49	415	Pfam	PF01391	Collagen triple helix repeat (20 copies)	301	354	3e-05	T	23-10-2024	IPR008160	Collagen triple helix repeat	-	-
TRINITY_DN1628_c0_g1_i41.p1	c2bd519816d13cfa4b045c33bd25ea49	415	Pfam	PF01391	Collagen triple helix repeat (20 copies)	274	331	2e-06	T	23-10-2024	IPR008160	Collagen triple helix repeat	-	-
TRINITY_DN1628_c0_g1_i42.p1	c2bd519816d13cfa4b045c33bd25ea49	415	Pfam	PF01391	Collagen triple helix repeat (20 copies)	301	354	3e-05	T	23-10-2024	IPR008160	Collagen triple helix repeat	-	-
TRINITY_DN1628_c0_g1_i42.p1	c2bd519816d13cfa4b045c33bd25ea49	415	Pfam	PF01391	Collagen triple helix repeat (20 copies)	274	331	2e-06	T	23-10-2024	IPR008160	Collagen triple helix repeat	-	-
TRINITY_DN4940_c1_g1_i1.p1	e8144835a3b05169d9caeb265384917c	319	Pfam	PF00149	Calcineurin-like phosphoesterase	61	253	2.6e-40	T	23-10-2024	IPR004843	Calcineurin-like phosphoesterase domain, ApaH type	-	-
TRINITY_DN3320_c0_g1_i1.p1	598e277a07c51e21298c17a59ed60f3b	399	Pfam	PF08205	CD80-like C2-set immunoglobulin domain	159	220	0.083	T	23-10-2024	IPR013162	CD80-like, immunoglobulin C2-set	-	-
TRINITY_DN1000_c0_g1_i28.p1	3fd4d3007032f6902539fec5eab0e2e2	1430	Pfam	PF00788	Ras association (RalGDS/AF-6) domain	745	827	1.9e-06	T	23-10-2024	IPR000159	Ras-associating domain	-	-
TRINITY_DN1000_c0_g1_i28.p1	3fd4d3007032f6902539fec5eab0e2e2	1430	Pfam	PF00617	RasGEF domain	857	1035	4.2e-54	T	23-10-2024	IPR001895	Ras guanine-nucleotide exchange factors catalytic domain	-	-
TRINITY_DN1000_c0_g1_i28.p1	3fd4d3007032f6902539fec5eab0e2e2	1430	Pfam	PF00595	PDZ domain	479	552	3.4e-08	T	23-10-2024	IPR001478	PDZ domain	-	-
TRINITY_DN1000_c0_g1_i28.p1	3fd4d3007032f6902539fec5eab0e2e2	1430	Pfam	PF00027	Cyclic nucleotide-binding domain	249	327	0.006	T	23-10-2024	IPR000595	Cyclic nucleotide-binding domain	-	-
TRINITY_DN1000_c0_g1_i28.p1	3fd4d3007032f6902539fec5eab0e2e2	1430	Pfam	PF00618	RasGEF N-terminal motif	361	446	0.0026	T	23-10-2024	IPR000651	Ras-like guanine nucleotide exchange factor, N-terminal	-	-
TRINITY_DN6304_c0_g1_i1.p1	925b90e87366c4d519777b9bb6dfd225	599	Pfam	PF00041	Fibronectin type III domain	323	386	0.00017	T	23-10-2024	IPR003961	Fibronectin type III	-	-
TRINITY_DN6304_c0_g1_i1.p1	925b90e87366c4d519777b9bb6dfd225	599	Pfam	PF00041	Fibronectin type III domain	6	96	4.9e-15	T	23-10-2024	IPR003961	Fibronectin type III	-	-
TRINITY_DN6304_c0_g1_i1.p1	925b90e87366c4d519777b9bb6dfd225	599	Pfam	PF00041	Fibronectin type III domain	208	294	0.00022	T	23-10-2024	IPR003961	Fibronectin type III	-	-
TRINITY_DN6304_c0_g1_i1.p1	925b90e87366c4d519777b9bb6dfd225	599	Pfam	PF00041	Fibronectin type III domain	107	201	6.1e-09	T	23-10-2024	IPR003961	Fibronectin type III	-	-
TRINITY_DN251_c1_g1_i7.p1	448cd7577ae49f6db797a9617fbde2e9	1599	Pfam	PF01826	Trypsin Inhibitor like cysteine rich domain	877	934	0.00027	T	23-10-2024	IPR002919	Trypsin Inhibitor-like, cysteine rich domain	-	-
TRINITY_DN251_c1_g1_i7.p1	448cd7577ae49f6db797a9617fbde2e9	1599	Pfam	PF01826	Trypsin Inhibitor like cysteine rich domain	519	573	0.0073	T	23-10-2024	IPR002919	Trypsin Inhibitor-like, cysteine rich domain	-	-
TRINITY_DN251_c1_g1_i7.p1	448cd7577ae49f6db797a9617fbde2e9	1599	Pfam	PF08742	C8 domain	1245	1315	1.3e-05	T	23-10-2024	IPR014853	VWF/SSPO/Zonadhesin-like, cysteine-rich domain	-	-
TRINITY_DN251_c1_g1_i7.p1	448cd7577ae49f6db797a9617fbde2e9	1599	Pfam	PF08742	C8 domain	447	516	2.5e-11	T	23-10-2024	IPR014853	VWF/SSPO/Zonadhesin-like, cysteine-rich domain	-	-
TRINITY_DN251_c1_g1_i7.p1	448cd7577ae49f6db797a9617fbde2e9	1599	Pfam	PF08742	C8 domain	808	869	3e-10	T	23-10-2024	IPR014853	VWF/SSPO/Zonadhesin-like, cysteine-rich domain	-	-
TRINITY_DN251_c1_g1_i7.p1	448cd7577ae49f6db797a9617fbde2e9	1599	Pfam	PF00094	von Willebrand factor type D domain	613	762	2.7e-24	T	23-10-2024	IPR001846	von Willebrand factor, type D domain	-	-
TRINITY_DN251_c1_g1_i7.p1	448cd7577ae49f6db797a9617fbde2e9	1599	Pfam	PF00094	von Willebrand factor type D domain	1084	1205	0.046	T	23-10-2024	IPR001846	von Willebrand factor, type D domain	-	-
TRINITY_DN251_c1_g1_i7.p1	448cd7577ae49f6db797a9617fbde2e9	1599	Pfam	PF00094	von Willebrand factor type D domain	248	396	1.1e-23	T	23-10-2024	IPR001846	von Willebrand factor, type D domain	-	-
TRINITY_DN15_c0_g2_i2.p1	448cd7577ae49f6db797a9617fbde2e9	1599	Pfam	PF01826	Trypsin Inhibitor like cysteine rich domain	877	934	0.00027	T	23-10-2024	IPR002919	Trypsin Inhibitor-like, cysteine rich domain	-	-
TRINITY_DN15_c0_g2_i2.p1	448cd7577ae49f6db797a9617fbde2e9	1599	Pfam	PF01826	Trypsin Inhibitor like cysteine rich domain	519	573	0.0073	T	23-10-2024	IPR002919	Trypsin Inhibitor-like, cysteine rich domain	-	-
TRINITY_DN15_c0_g2_i2.p1	448cd7577ae49f6db797a9617fbde2e9	1599	Pfam	PF08742	C8 domain	1245	1315	1.3e-05	T	23-10-2024	IPR014853	VWF/SSPO/Zonadhesin-like, cysteine-rich domain	-	-
TRINITY_DN15_c0_g2_i2.p1	448cd7577ae49f6db797a9617fbde2e9	1599	Pfam	PF08742	C8 domain	447	516	2.5e-11	T	23-10-2024	IPR014853	VWF/SSPO/Zonadhesin-like, cysteine-rich domain	-	-
TRINITY_DN15_c0_g2_i2.p1	448cd7577ae49f6db797a9617fbde2e9	1599	Pfam	PF08742	C8 domain	808	869	3e-10	T	23-10-2024	IPR014853	VWF/SSPO/Zonadhesin-like, cysteine-rich domain	-	-
TRINITY_DN15_c0_g2_i2.p1	448cd7577ae49f6db797a9617fbde2e9	1599	Pfam	PF00094	von Willebrand factor type D domain	613	762	2.7e-24	T	23-10-2024	IPR001846	von Willebrand factor, type D domain	-	-
TRINITY_DN15_c0_g2_i2.p1	448cd7577ae49f6db797a9617fbde2e9	1599	Pfam	PF00094	von Willebrand factor type D domain	1084	1205	0.046	T	23-10-2024	IPR001846	von Willebrand factor, type D domain	-	-
TRINITY_DN15_c0_g2_i2.p1	448cd7577ae49f6db797a9617fbde2e9	1599	Pfam	PF00094	von Willebrand factor type D domain	248	396	1.1e-23	T	23-10-2024	IPR001846	von Willebrand factor, type D domain	-	-
TRINITY_DN6403_c0_g1_i1.p1	ea8c249103f3a9b9ccea8a344585e0a1	378	Pfam	PF00226	DnaJ domain	116	177	2.8e-23	T	23-10-2024	IPR001623	DnaJ domain	-	-
TRINITY_DN6403_c0_g1_i1.p1	ea8c249103f3a9b9ccea8a344585e0a1	378	Pfam	PF09320	Domain of unknown function (DUF1977)	272	369	8.4e-26	T	23-10-2024	IPR015399	Domain of unknown function DUF1977, DnaJ-like	-	-
TRINITY_DN6403_c1_g1_i1.p1	ea8c249103f3a9b9ccea8a344585e0a1	378	Pfam	PF00226	DnaJ domain	116	177	2.8e-23	T	23-10-2024	IPR001623	DnaJ domain	-	-
TRINITY_DN6403_c1_g1_i1.p1	ea8c249103f3a9b9ccea8a344585e0a1	378	Pfam	PF09320	Domain of unknown function (DUF1977)	272	369	8.4e-26	T	23-10-2024	IPR015399	Domain of unknown function DUF1977, DnaJ-like	-	-
TRINITY_DN3134_c0_g2_i5.p1	3510a0768d4f7db8b958d65945946f34	451	Pfam	PF20723	Pellino, RING domain	311	451	1.2e-69	T	23-10-2024	IPR048335	Pellino, RING domain	-	-
TRINITY_DN3134_c0_g2_i5.p1	3510a0768d4f7db8b958d65945946f34	451	Pfam	PF04710	Pellino, FHA domain	50	306	3.9e-129	T	23-10-2024	IPR048334	Pellino, FHA domain	-	-
TRINITY_DN3134_c0_g1_i1.p1	3510a0768d4f7db8b958d65945946f34	451	Pfam	PF20723	Pellino, RING domain	311	451	1.2e-69	T	23-10-2024	IPR048335	Pellino, RING domain	-	-
TRINITY_DN3134_c0_g1_i1.p1	3510a0768d4f7db8b958d65945946f34	451	Pfam	PF04710	Pellino, FHA domain	50	306	3.9e-129	T	23-10-2024	IPR048334	Pellino, FHA domain	-	-
TRINITY_DN3134_c0_g2_i4.p1	3510a0768d4f7db8b958d65945946f34	451	Pfam	PF20723	Pellino, RING domain	311	451	1.2e-69	T	23-10-2024	IPR048335	Pellino, RING domain	-	-
TRINITY_DN3134_c0_g2_i4.p1	3510a0768d4f7db8b958d65945946f34	451	Pfam	PF04710	Pellino, FHA domain	50	306	3.9e-129	T	23-10-2024	IPR048334	Pellino, FHA domain	-	-
TRINITY_DN29465_c0_g2_i11.p1	aaabe9b5fdf1beb79e1097becffc3bdc	285	Pfam	PF08240	Alcohol dehydrogenase GroES-like domain	32	116	4e-15	T	23-10-2024	IPR013154	Alcohol dehydrogenase-like, N-terminal	-	-
TRINITY_DN29465_c0_g2_i11.p1	aaabe9b5fdf1beb79e1097becffc3bdc	285	Pfam	PF00107	Zinc-binding dehydrogenase	158	273	3.9e-21	T	23-10-2024	IPR013149	Alcohol dehydrogenase-like, C-terminal	-	-
TRINITY_DN94921_c0_g1_i1.p1	79300e8a0b8a8e6376900f6f2d5be646	111	Pfam	PF01067	Calpain large subunit, domain III	1	99	0.0001	T	23-10-2024	IPR022682	Peptidase C2, calpain, large subunit, domain III	-	-
TRINITY_DN4339_c1_g2_i9.p1	a7fa18771a747988f4f3ecaa4650ecd4	312	Pfam	PF00494	Squalene/phytoene synthase	44	296	9.8e-52	T	23-10-2024	IPR002060	Squalene/phytoene synthase	-	-
TRINITY_DN1950_c0_g1_i6.p1	b8e479b10c295fa15b6c525e00595fcc	233	Pfam	PF01145	SPFH domain / Band 7 family	2	86	6e-09	T	23-10-2024	IPR001107	Band 7 domain	-	-
TRINITY_DN1950_c0_g1_i6.p1	b8e479b10c295fa15b6c525e00595fcc	233	Pfam	PF16200	C-terminal region of band_7	126	186	1.3e-22	T	23-10-2024	IPR032435	STML2-like, C-terminal extension	-	-
TRINITY_DN2091_c0_g1_i5.p1	3ea0fee66b690ccd7ae4cb99f754fd8d	798	Pfam	PF21246	Ubiquitin carboxyl-terminal hydrolase 38-like, N-terminal domain	51	374	9.1e-54	T	23-10-2024	IPR049407	Ubiquitin carboxyl-terminal hydrolase 38-like, N-terminal domain	-	-
TRINITY_DN2091_c0_g1_i5.p1	3ea0fee66b690ccd7ae4cb99f754fd8d	798	Pfam	PF00443	Ubiquitin carboxyl-terminal hydrolase	427	757	6.1e-42	T	23-10-2024	IPR001394	Peptidase C19, ubiquitin carboxyl-terminal hydrolase	-	-
TRINITY_DN3345_c0_g1_i11.p1	0f535806f7957165b69e65098a14ce07	103	Pfam	PF00096	Zinc finger, C2H2 type	45	65	0.31	T	23-10-2024	IPR013087	Zinc finger C2H2-type	-	-
TRINITY_DN3345_c0_g1_i11.p1	0f535806f7957165b69e65098a14ce07	103	Pfam	PF00096	Zinc finger, C2H2 type	74	96	0.032	T	23-10-2024	IPR013087	Zinc finger C2H2-type	-	-
TRINITY_DN3345_c0_g1_i11.p1	0f535806f7957165b69e65098a14ce07	103	Pfam	PF00096	Zinc finger, C2H2 type	17	39	0.049	T	23-10-2024	IPR013087	Zinc finger C2H2-type	-	-
TRINITY_DN1680_c1_g1_i7.p1	5e5f0324205decfc5bb664085354137b	179	Pfam	PF04845	PurA ssDNA and RNA-binding protein	1	167	3e-72	T	23-10-2024	IPR006628	Purine-rich element binding protein family	-	-
TRINITY_DN1680_c1_g1_i3.p1	5e5f0324205decfc5bb664085354137b	179	Pfam	PF04845	PurA ssDNA and RNA-binding protein	1	167	3e-72	T	23-10-2024	IPR006628	Purine-rich element binding protein family	-	-
TRINITY_DN4121_c0_g2_i2.p1	7f8f4391447f683c107755b100ba1e95	871	Pfam	PF01433	Peptidase family M1 domain	290	506	1.8e-36	T	23-10-2024	IPR014782	Peptidase M1, membrane alanine aminopeptidase	-	-
TRINITY_DN4121_c0_g2_i2.p1	7f8f4391447f683c107755b100ba1e95	871	Pfam	PF17900	Peptidase M1 N-terminal domain	76	254	1.7e-29	T	23-10-2024	IPR045357	Aminopeptidase N-like , N-terminal domain	-	-
TRINITY_DN4121_c0_g2_i2.p1	7f8f4391447f683c107755b100ba1e95	871	Pfam	PF11838	ERAP1-like C-terminal domain	576	871	8.9e-67	T	23-10-2024	IPR024571	ERAP1-like C-terminal domain	-	-
TRINITY_DN25930_c0_g1_i20.p1	599ef828205c9693e4c0d93c8e5abcfb	967	Pfam	PF03915	Actin interacting protein 3	309	533	1.8e-07	T	23-10-2024	IPR022782	Actin interacting protein 3-like, C-terminal	-	-
TRINITY_DN10894_c0_g1_i3.p1	69727cde3bbf0b8f48469544b91178b3	319	Pfam	PF00704	Glycosyl hydrolases family 18	84	300	4.9e-59	T	23-10-2024	IPR001223	Glycoside hydrolase family 18, catalytic domain	-	-
TRINITY_DN2104_c0_g1_i11.p1	14db6d4ef37f80ee993021a8012523a3	208	Pfam	PF13202	EF hand	5	16	210	T	23-10-2024	IPR002048	EF-hand domain	-	-
TRINITY_DN2104_c0_g1_i11.p1	14db6d4ef37f80ee993021a8012523a3	208	Pfam	PF13499	EF-hand domain pair	48	104	5.2e-07	T	23-10-2024	IPR002048	EF-hand domain	-	-
TRINITY_DN2104_c0_g1_i11.p1	14db6d4ef37f80ee993021a8012523a3	208	Pfam	PF13499	EF-hand domain pair	129	180	0.00096	T	23-10-2024	IPR002048	EF-hand domain	-	-
TRINITY_DN2104_c0_g2_i2.p1	14db6d4ef37f80ee993021a8012523a3	208	Pfam	PF13202	EF hand	5	16	210	T	23-10-2024	IPR002048	EF-hand domain	-	-
TRINITY_DN2104_c0_g2_i2.p1	14db6d4ef37f80ee993021a8012523a3	208	Pfam	PF13499	EF-hand domain pair	48	104	5.2e-07	T	23-10-2024	IPR002048	EF-hand domain	-	-
TRINITY_DN2104_c0_g2_i2.p1	14db6d4ef37f80ee993021a8012523a3	208	Pfam	PF13499	EF-hand domain pair	129	180	0.00096	T	23-10-2024	IPR002048	EF-hand domain	-	-
TRINITY_DN2104_c0_g1_i1.p1	14db6d4ef37f80ee993021a8012523a3	208	Pfam	PF13202	EF hand	5	16	210	T	23-10-2024	IPR002048	EF-hand domain	-	-
TRINITY_DN2104_c0_g1_i1.p1	14db6d4ef37f80ee993021a8012523a3	208	Pfam	PF13499	EF-hand domain pair	48	104	5.2e-07	T	23-10-2024	IPR002048	EF-hand domain	-	-
TRINITY_DN2104_c0_g1_i1.p1	14db6d4ef37f80ee993021a8012523a3	208	Pfam	PF13499	EF-hand domain pair	129	180	0.00096	T	23-10-2024	IPR002048	EF-hand domain	-	-
TRINITY_DN71816_c0_g1_i1.p1	4590835680956e79cd4b010e51e0ab9e	247	Pfam	PF00002	7 transmembrane receptor (Secretin family)	1	128	4.3e-16	T	23-10-2024	IPR000832	GPCR, family 2, secretin-like	-	-
TRINITY_DN107934_c0_g1_i3.p1	4207056f93f9aff14ad39ff14920fb28	338	Pfam	PF00009	Elongation factor Tu GTP binding domain	63	220	9.2e-32	T	23-10-2024	IPR000795	Translational (tr)-type GTP-binding domain	-	-
TRINITY_DN107934_c0_g1_i3.p1	4207056f93f9aff14ad39ff14920fb28	338	Pfam	PF22042	Elongation factor G domain 2	236	314	3.8e-19	T	23-10-2024	IPR053905	Elongation factor G-like, domain II	-	-
TRINITY_DN5235_c1_g1_i4.p1	17395c5176c96622db97a39b26f413c2	111	Pfam	PF02582	RMND1/Sif2-Sif3/Mrx10, DUF155	24	107	2.9e-12	T	23-10-2024	IPR003734	Domain of unknown function DUF155	-	-
TRINITY_DN9308_c1_g1_i9.p1	b8fc9e6baf6c3a176d12079e85acb681	438	Pfam	PF05195	Aminopeptidase P, N-terminal domain	4	79	1.6e-14	T	23-10-2024	IPR007865	Aminopeptidase P, N-terminal	-	-
TRINITY_DN9308_c1_g1_i9.p1	b8fc9e6baf6c3a176d12079e85acb681	438	Pfam	PF00557	Metallopeptidase family M24	135	399	3.8e-56	T	23-10-2024	IPR000994	Peptidase M24	-	-
TRINITY_DN9308_c1_g2_i7.p1	b8fc9e6baf6c3a176d12079e85acb681	438	Pfam	PF05195	Aminopeptidase P, N-terminal domain	4	79	1.6e-14	T	23-10-2024	IPR007865	Aminopeptidase P, N-terminal	-	-
TRINITY_DN9308_c1_g2_i7.p1	b8fc9e6baf6c3a176d12079e85acb681	438	Pfam	PF00557	Metallopeptidase family M24	135	399	3.8e-56	T	23-10-2024	IPR000994	Peptidase M24	-	-
TRINITY_DN98774_c0_g1_i1.p1	4996e295f5535f7eeaf037abaf9b494c	137	Pfam	PF00096	Zinc finger, C2H2 type	104	124	0.0086	T	23-10-2024	IPR013087	Zinc finger C2H2-type	-	-
TRINITY_DN69539_c0_g1_i2.p1	94257fadb375db7e7f0e3c0634c42772	271	Pfam	PF00755	Choline/Carnitine o-acyltransferase	2	254	8e-85	T	23-10-2024	IPR039551	Choline/carnitine acyltransferase domain	-	-
TRINITY_DN442_c0_g1_i3.p1	6eca9df6426ec9fbbc76867a3a1c147c	809	Pfam	PF16605	LSM-interacting associated unstructured	728	784	0.00063	T	23-10-2024	-	-	-	-
TRINITY_DN442_c0_g1_i3.p1	6eca9df6426ec9fbbc76867a3a1c147c	809	Pfam	PF00076	RNA recognition motif	654	722	1.1e-14	T	23-10-2024	IPR000504	RNA recognition motif domain	-	-
TRINITY_DN442_c0_g1_i3.p1	6eca9df6426ec9fbbc76867a3a1c147c	809	Pfam	PF00076	RNA recognition motif	559	625	4.1e-13	T	23-10-2024	IPR000504	RNA recognition motif domain	-	-
TRINITY_DN442_c0_g1_i3.p1	6eca9df6426ec9fbbc76867a3a1c147c	809	Pfam	PF05843	Suppressor of forked protein (Suf)	4	261	5.1e-08	T	23-10-2024	IPR008847	Suppressor of forked	-	-
TRINITY_DN6487_c0_g1_i1.p1	9c0df93f5d4ca417aabaf5b2545fc73f	150	Pfam	PF00583	Acetyltransferase (GNAT) family	36	119	6.3e-09	T	23-10-2024	IPR000182	GNAT domain	-	-
TRINITY_DN19460_c0_g1_i1.p1	222e75bc9e4dfc6bb01049088efc098a	817	Pfam	PF00595	PDZ domain	8	89	1.1e-09	T	23-10-2024	IPR001478	PDZ domain	-	-
TRINITY_DN19460_c0_g1_i1.p1	222e75bc9e4dfc6bb01049088efc098a	817	Pfam	PF07647	SAM domain (Sterile alpha motif)	723	786	2.1e-10	T	23-10-2024	IPR001660	Sterile alpha motif domain	-	-
TRINITY_DN1979_c0_g1_i1.p1	2e1999ebbc71a0d2990c7fc144f85b1b	641	Pfam	PF00076	RNA recognition motif	194	262	1.1e-19	T	23-10-2024	IPR000504	RNA recognition motif domain	-	-
TRINITY_DN1979_c0_g1_i1.p1	2e1999ebbc71a0d2990c7fc144f85b1b	641	Pfam	PF00076	RNA recognition motif	101	169	2e-17	T	23-10-2024	IPR000504	RNA recognition motif domain	-	-
TRINITY_DN1979_c0_g1_i1.p1	2e1999ebbc71a0d2990c7fc144f85b1b	641	Pfam	PF00076	RNA recognition motif	13	83	4e-15	T	23-10-2024	IPR000504	RNA recognition motif domain	-	-
TRINITY_DN1979_c0_g1_i1.p1	2e1999ebbc71a0d2990c7fc144f85b1b	641	Pfam	PF00076	RNA recognition motif	297	364	8.4e-16	T	23-10-2024	IPR000504	RNA recognition motif domain	-	-
TRINITY_DN1979_c0_g1_i1.p1	2e1999ebbc71a0d2990c7fc144f85b1b	641	Pfam	PF00658	Poly-adenylate binding protein, unique domain	563	628	6.2e-27	T	23-10-2024	IPR002004	Polyadenylate-binding protein/Hyperplastic disc protein	-	-
TRINITY_DN206_c0_g1_i2.p1	2e1999ebbc71a0d2990c7fc144f85b1b	641	Pfam	PF00076	RNA recognition motif	194	262	1.1e-19	T	23-10-2024	IPR000504	RNA recognition motif domain	-	-
TRINITY_DN206_c0_g1_i2.p1	2e1999ebbc71a0d2990c7fc144f85b1b	641	Pfam	PF00076	RNA recognition motif	101	169	2e-17	T	23-10-2024	IPR000504	RNA recognition motif domain	-	-
TRINITY_DN206_c0_g1_i2.p1	2e1999ebbc71a0d2990c7fc144f85b1b	641	Pfam	PF00076	RNA recognition motif	13	83	4e-15	T	23-10-2024	IPR000504	RNA recognition motif domain	-	-
TRINITY_DN206_c0_g1_i2.p1	2e1999ebbc71a0d2990c7fc144f85b1b	641	Pfam	PF00076	RNA recognition motif	297	364	8.4e-16	T	23-10-2024	IPR000504	RNA recognition motif domain	-	-
TRINITY_DN206_c0_g1_i2.p1	2e1999ebbc71a0d2990c7fc144f85b1b	641	Pfam	PF00658	Poly-adenylate binding protein, unique domain	563	628	6.2e-27	T	23-10-2024	IPR002004	Polyadenylate-binding protein/Hyperplastic disc protein	-	-
TRINITY_DN206_c0_g1_i1.p1	2e1999ebbc71a0d2990c7fc144f85b1b	641	Pfam	PF00076	RNA recognition motif	194	262	1.1e-19	T	23-10-2024	IPR000504	RNA recognition motif domain	-	-
TRINITY_DN206_c0_g1_i1.p1	2e1999ebbc71a0d2990c7fc144f85b1b	641	Pfam	PF00076	RNA recognition motif	101	169	2e-17	T	23-10-2024	IPR000504	RNA recognition motif domain	-	-
TRINITY_DN206_c0_g1_i1.p1	2e1999ebbc71a0d2990c7fc144f85b1b	641	Pfam	PF00076	RNA recognition motif	13	83	4e-15	T	23-10-2024	IPR000504	RNA recognition motif domain	-	-
TRINITY_DN206_c0_g1_i1.p1	2e1999ebbc71a0d2990c7fc144f85b1b	641	Pfam	PF00076	RNA recognition motif	297	364	8.4e-16	T	23-10-2024	IPR000504	RNA recognition motif domain	-	-
TRINITY_DN206_c0_g1_i1.p1	2e1999ebbc71a0d2990c7fc144f85b1b	641	Pfam	PF00658	Poly-adenylate binding protein, unique domain	563	628	6.2e-27	T	23-10-2024	IPR002004	Polyadenylate-binding protein/Hyperplastic disc protein	-	-
TRINITY_DN206_c0_g1_i6.p1	2e1999ebbc71a0d2990c7fc144f85b1b	641	Pfam	PF00076	RNA recognition motif	194	262	1.1e-19	T	23-10-2024	IPR000504	RNA recognition motif domain	-	-
TRINITY_DN206_c0_g1_i6.p1	2e1999ebbc71a0d2990c7fc144f85b1b	641	Pfam	PF00076	RNA recognition motif	101	169	2e-17	T	23-10-2024	IPR000504	RNA recognition motif domain	-	-
TRINITY_DN206_c0_g1_i6.p1	2e1999ebbc71a0d2990c7fc144f85b1b	641	Pfam	PF00076	RNA recognition motif	13	83	4e-15	T	23-10-2024	IPR000504	RNA recognition motif domain	-	-
TRINITY_DN206_c0_g1_i6.p1	2e1999ebbc71a0d2990c7fc144f85b1b	641	Pfam	PF00076	RNA recognition motif	297	364	8.4e-16	T	23-10-2024	IPR000504	RNA recognition motif domain	-	-
TRINITY_DN206_c0_g1_i6.p1	2e1999ebbc71a0d2990c7fc144f85b1b	641	Pfam	PF00658	Poly-adenylate binding protein, unique domain	563	628	6.2e-27	T	23-10-2024	IPR002004	Polyadenylate-binding protein/Hyperplastic disc protein	-	-
TRINITY_DN206_c0_g1_i4.p1	2e1999ebbc71a0d2990c7fc144f85b1b	641	Pfam	PF00076	RNA recognition motif	194	262	1.1e-19	T	23-10-2024	IPR000504	RNA recognition motif domain	-	-
TRINITY_DN206_c0_g1_i4.p1	2e1999ebbc71a0d2990c7fc144f85b1b	641	Pfam	PF00076	RNA recognition motif	101	169	2e-17	T	23-10-2024	IPR000504	RNA recognition motif domain	-	-
TRINITY_DN206_c0_g1_i4.p1	2e1999ebbc71a0d2990c7fc144f85b1b	641	Pfam	PF00076	RNA recognition motif	13	83	4e-15	T	23-10-2024	IPR000504	RNA recognition motif domain	-	-
TRINITY_DN206_c0_g1_i4.p1	2e1999ebbc71a0d2990c7fc144f85b1b	641	Pfam	PF00076	RNA recognition motif	297	364	8.4e-16	T	23-10-2024	IPR000504	RNA recognition motif domain	-	-
TRINITY_DN206_c0_g1_i4.p1	2e1999ebbc71a0d2990c7fc144f85b1b	641	Pfam	PF00658	Poly-adenylate binding protein, unique domain	563	628	6.2e-27	T	23-10-2024	IPR002004	Polyadenylate-binding protein/Hyperplastic disc protein	-	-
TRINITY_DN76451_c0_g1_i1.p1	5a88c39f4b8de56b461850fa461c4985	487	Pfam	PF00732	GMC oxidoreductase	1	212	1.3e-35	T	23-10-2024	IPR000172	Glucose-methanol-choline oxidoreductase, N-terminal	-	-
TRINITY_DN76451_c0_g1_i1.p1	5a88c39f4b8de56b461850fa461c4985	487	Pfam	PF05199	GMC oxidoreductase	322	463	1.2e-31	T	23-10-2024	IPR007867	Glucose-methanol-choline oxidoreductase, C-terminal	-	-
TRINITY_DN14232_c0_g1_i1.p1	570e9dcfe06a4882861f0a0abb2e4c3d	223	Pfam	PF15797	Domain of unknown function (DUF4706)	12	126	2.3e-29	T	23-10-2024	IPR031600	Domain of unknown function DUF4706	-	-
TRINITY_DN14232_c0_g1_i4.p1	570e9dcfe06a4882861f0a0abb2e4c3d	223	Pfam	PF15797	Domain of unknown function (DUF4706)	12	126	2.3e-29	T	23-10-2024	IPR031600	Domain of unknown function DUF4706	-	-
TRINITY_DN4789_c0_g1_i7.p1	ba03c87873fe1d7a42e9ce33a8901014	107	Pfam	PF00079	Serpin (serine protease inhibitor)	8	105	6.5e-18	T	23-10-2024	IPR023796	Serpin domain	-	-
TRINITY_DN1669_c0_g2_i1.p1	2004c94e3b1610b84263ee23ccbb3e44	292	Pfam	PF00378	Enoyl-CoA hydratase/isomerase	45	291	1.5e-89	T	23-10-2024	IPR001753	Enoyl-CoA hydratase/isomerase	-	-
TRINITY_DN1669_c0_g1_i1.p1	2004c94e3b1610b84263ee23ccbb3e44	292	Pfam	PF00378	Enoyl-CoA hydratase/isomerase	45	291	1.5e-89	T	23-10-2024	IPR001753	Enoyl-CoA hydratase/isomerase	-	-
TRINITY_DN4495_c0_g2_i12.p1	1c787358a43e64882d7ac6ddf65102a2	1119	Pfam	PF12796	Ankyrin repeats (3 copies)	112	174	4.6e-09	T	23-10-2024	IPR002110	Ankyrin repeat	-	-
TRINITY_DN4495_c0_g2_i12.p1	1c787358a43e64882d7ac6ddf65102a2	1119	Pfam	PF12796	Ankyrin repeats (3 copies)	176	246	3e-11	T	23-10-2024	IPR002110	Ankyrin repeat	-	-
TRINITY_DN4495_c0_g2_i12.p1	1c787358a43e64882d7ac6ddf65102a2	1119	Pfam	PF13637	Ankyrin repeats (many copies)	57	106	7.3e-06	T	23-10-2024	IPR002110	Ankyrin repeat	-	-
TRINITY_DN4495_c0_g2_i12.p1	1c787358a43e64882d7ac6ddf65102a2	1119	Pfam	PF00536	SAM domain (Sterile alpha motif)	529	584	2.5e-10	T	23-10-2024	IPR001660	Sterile alpha motif domain	-	-
TRINITY_DN4495_c0_g2_i12.p1	1c787358a43e64882d7ac6ddf65102a2	1119	Pfam	PF00536	SAM domain (Sterile alpha motif)	599	654	6.7e-13	T	23-10-2024	IPR001660	Sterile alpha motif domain	-	-
TRINITY_DN1022_c1_g2_i9.p2	7c92e6bb84ad59579bffbac1ad1d50d7	119	Pfam	PF00069	Protein kinase domain	62	113	1.1e-06	T	23-10-2024	IPR000719	Protein kinase domain	-	-
TRINITY_DN11253_c0_g1_i5.p1	147e39454b5aa0575a1ef46051ce24a2	272	Pfam	PF00481	Protein phosphatase 2C	1	263	4.7e-58	T	23-10-2024	IPR001932	PPM-type phosphatase-like domain	-	-
TRINITY_DN11253_c0_g1_i7.p1	147e39454b5aa0575a1ef46051ce24a2	272	Pfam	PF00481	Protein phosphatase 2C	1	263	4.7e-58	T	23-10-2024	IPR001932	PPM-type phosphatase-like domain	-	-
TRINITY_DN3011_c0_g2_i3.p1	65d577413b2dc41cf853ed4d8eaed6ff	101	Pfam	PF04777	Erv1 / Alr family	1	83	1.5e-27	T	23-10-2024	IPR017905	ERV/ALR sulfhydryl oxidase domain	-	-
TRINITY_DN3383_c0_g2_i5.p1	5b6fce608df321127db166cd4eed6cee	377	Pfam	PF00735	Septin	85	354	1.9e-121	T	23-10-2024	IPR030379	Septin-type guanine nucleotide-binding (G) domain	-	-
TRINITY_DN3383_c0_g1_i5.p1	5b6fce608df321127db166cd4eed6cee	377	Pfam	PF00735	Septin	85	354	1.9e-121	T	23-10-2024	IPR030379	Septin-type guanine nucleotide-binding (G) domain	-	-
TRINITY_DN3383_c0_g1_i6.p1	5b6fce608df321127db166cd4eed6cee	377	Pfam	PF00735	Septin	85	354	1.9e-121	T	23-10-2024	IPR030379	Septin-type guanine nucleotide-binding (G) domain	-	-
TRINITY_DN545_c0_g1_i2.p1	3c32e1fd79b972c65ff9cc9422a7afb8	489	Pfam	PF13499	EF-hand domain pair	17	83	2.7e-05	T	23-10-2024	IPR002048	EF-hand domain	-	-
TRINITY_DN545_c0_g1_i2.p1	3c32e1fd79b972c65ff9cc9422a7afb8	489	Pfam	PF00307	Calponin homology (CH) domain	127	239	1.7e-16	T	23-10-2024	IPR001715	Calponin homology domain	-	-
TRINITY_DN545_c0_g1_i2.p1	3c32e1fd79b972c65ff9cc9422a7afb8	489	Pfam	PF00307	Calponin homology (CH) domain	393	488	2.7e-10	T	23-10-2024	IPR001715	Calponin homology domain	-	-
TRINITY_DN545_c0_g1_i2.p1	3c32e1fd79b972c65ff9cc9422a7afb8	489	Pfam	PF00307	Calponin homology (CH) domain	270	373	2.1e-17	T	23-10-2024	IPR001715	Calponin homology domain	-	-
TRINITY_DN22958_c0_g1_i1.p2	176d30da96eb7baaf40f215091b42e9f	139	Pfam	PF20721	C19orf12-like protein	3	137	5.7e-23	T	23-10-2024	IPR033369	Protein C19orf12	-	-
TRINITY_DN22958_c0_g1_i6.p1	176d30da96eb7baaf40f215091b42e9f	139	Pfam	PF20721	C19orf12-like protein	3	137	5.7e-23	T	23-10-2024	IPR033369	Protein C19orf12	-	-
TRINITY_DN22958_c0_g1_i2.p1	176d30da96eb7baaf40f215091b42e9f	139	Pfam	PF20721	C19orf12-like protein	3	137	5.7e-23	T	23-10-2024	IPR033369	Protein C19orf12	-	-
TRINITY_DN22958_c0_g1_i1.p1	176d30da96eb7baaf40f215091b42e9f	139	Pfam	PF20721	C19orf12-like protein	3	137	5.7e-23	T	23-10-2024	IPR033369	Protein C19orf12	-	-
TRINITY_DN22958_c0_g1_i3.p1	176d30da96eb7baaf40f215091b42e9f	139	Pfam	PF20721	C19orf12-like protein	3	137	5.7e-23	T	23-10-2024	IPR033369	Protein C19orf12	-	-
TRINITY_DN22958_c0_g1_i4.p1	176d30da96eb7baaf40f215091b42e9f	139	Pfam	PF20721	C19orf12-like protein	3	137	5.7e-23	T	23-10-2024	IPR033369	Protein C19orf12	-	-
TRINITY_DN22958_c0_g1_i5.p1	176d30da96eb7baaf40f215091b42e9f	139	Pfam	PF20721	C19orf12-like protein	3	137	5.7e-23	T	23-10-2024	IPR033369	Protein C19orf12	-	-
TRINITY_DN4627_c0_g1_i1.p1	c0aba4f064fd6db5ec221c71b1f133f5	571	Pfam	PF13639	Ring finger domain	289	331	9.7e-10	T	23-10-2024	IPR001841	Zinc finger, RING-type	-	-
TRINITY_DN4627_c0_g2_i1.p1	c0aba4f064fd6db5ec221c71b1f133f5	571	Pfam	PF13639	Ring finger domain	289	331	9.7e-10	T	23-10-2024	IPR001841	Zinc finger, RING-type	-	-
TRINITY_DN73838_c0_g1_i1.p1	328b6ff5fd3e51b19a8697ec3dede857	358	Pfam	PF00505	HMG (high mobility group) box	77	145	1.8e-24	T	23-10-2024	IPR009071	High mobility group box domain	-	-
TRINITY_DN73838_c0_g1_i1.p1	328b6ff5fd3e51b19a8697ec3dede857	358	Pfam	PF12336	SOX transcription factor	146	227	4.5e-17	T	23-10-2024	IPR022097	Transcription factor SOX	-	-
TRINITY_DN108252_c0_g1_i1.p1	328b6ff5fd3e51b19a8697ec3dede857	358	Pfam	PF00505	HMG (high mobility group) box	77	145	1.8e-24	T	23-10-2024	IPR009071	High mobility group box domain	-	-
TRINITY_DN108252_c0_g1_i1.p1	328b6ff5fd3e51b19a8697ec3dede857	358	Pfam	PF12336	SOX transcription factor	146	227	4.5e-17	T	23-10-2024	IPR022097	Transcription factor SOX	-	-
TRINITY_DN5986_c0_g1_i4.p1	f7169139228ae523d7f5647de05f5fdb	456	Pfam	PF00587	tRNA synthetase class II core domain (G, H, P, S and T)	238	412	9.6e-24	T	23-10-2024	IPR002314	Aminoacyl-tRNA synthetase, class II (G/ P/ S/T)	-	-
TRINITY_DN7888_c0_g1_i2.p1	e982b13c58bd49dd4c4b4eaeb2a57929	190	Pfam	PF06102	rRNA biogenesis protein RRP36	21	185	2e-44	T	23-10-2024	IPR009292	rRNA biogenesis protein RRP36	-	-
TRINITY_DN5206_c0_g2_i1.p1	a86c2a7153911e044858b0121afc2964	239	Pfam	PF04831	Popeye protein conserved region	63	183	6.8e-41	T	23-10-2024	IPR055272	POPDC1-3 domain	-	-
TRINITY_DN805_c0_g3_i3.p1	f0ecb6849ef1075369bc3ca004cb4d03	609	Pfam	PF01391	Collagen triple helix repeat (20 copies)	549	604	8.4e-05	T	23-10-2024	IPR008160	Collagen triple helix repeat	-	-
TRINITY_DN805_c0_g3_i3.p1	f0ecb6849ef1075369bc3ca004cb4d03	609	Pfam	PF01391	Collagen triple helix repeat (20 copies)	501	558	0.00015	T	23-10-2024	IPR008160	Collagen triple helix repeat	-	-
TRINITY_DN805_c0_g3_i3.p1	f0ecb6849ef1075369bc3ca004cb4d03	609	Pfam	PF01391	Collagen triple helix repeat (20 copies)	395	452	1.3e-06	T	23-10-2024	IPR008160	Collagen triple helix repeat	-	-
TRINITY_DN805_c0_g3_i3.p1	f0ecb6849ef1075369bc3ca004cb4d03	609	Pfam	PF01391	Collagen triple helix repeat (20 copies)	256	314	4.2e-06	T	23-10-2024	IPR008160	Collagen triple helix repeat	-	-
TRINITY_DN805_c0_g3_i3.p1	f0ecb6849ef1075369bc3ca004cb4d03	609	Pfam	PF01391	Collagen triple helix repeat (20 copies)	461	513	7.3e-06	T	23-10-2024	IPR008160	Collagen triple helix repeat	-	-
TRINITY_DN805_c0_g3_i4.p1	f0ecb6849ef1075369bc3ca004cb4d03	609	Pfam	PF01391	Collagen triple helix repeat (20 copies)	549	604	8.4e-05	T	23-10-2024	IPR008160	Collagen triple helix repeat	-	-
TRINITY_DN805_c0_g3_i4.p1	f0ecb6849ef1075369bc3ca004cb4d03	609	Pfam	PF01391	Collagen triple helix repeat (20 copies)	501	558	0.00015	T	23-10-2024	IPR008160	Collagen triple helix repeat	-	-
TRINITY_DN805_c0_g3_i4.p1	f0ecb6849ef1075369bc3ca004cb4d03	609	Pfam	PF01391	Collagen triple helix repeat (20 copies)	395	452	1.3e-06	T	23-10-2024	IPR008160	Collagen triple helix repeat	-	-
TRINITY_DN805_c0_g3_i4.p1	f0ecb6849ef1075369bc3ca004cb4d03	609	Pfam	PF01391	Collagen triple helix repeat (20 copies)	256	314	4.2e-06	T	23-10-2024	IPR008160	Collagen triple helix repeat	-	-
TRINITY_DN805_c0_g3_i4.p1	f0ecb6849ef1075369bc3ca004cb4d03	609	Pfam	PF01391	Collagen triple helix repeat (20 copies)	461	513	7.3e-06	T	23-10-2024	IPR008160	Collagen triple helix repeat	-	-
TRINITY_DN8892_c0_g1_i1.p1	1090b765a9594f478e580c91053d3fea	613	Pfam	PF01979	Amidohydrolase family	98	486	2.6e-21	T	23-10-2024	IPR006680	Amidohydrolase-related	-	-
TRINITY_DN2456_c0_g1_i1.p1	4ebb5b57c363dd237b91044198f3e0bd	406	Pfam	PF10408	Ubiquitin elongating factor core	1	352	1.3e-101	T	23-10-2024	IPR019474	Ubiquitin conjugation factor E4, core	-	-
TRINITY_DN2456_c0_g1_i1.p1	4ebb5b57c363dd237b91044198f3e0bd	406	Pfam	PF04564	U-box domain	369	406	1.5e-09	T	23-10-2024	IPR003613	U-box domain	-	-
TRINITY_DN2456_c0_g1_i17.p1	4ebb5b57c363dd237b91044198f3e0bd	406	Pfam	PF10408	Ubiquitin elongating factor core	1	352	1.3e-101	T	23-10-2024	IPR019474	Ubiquitin conjugation factor E4, core	-	-
TRINITY_DN2456_c0_g1_i17.p1	4ebb5b57c363dd237b91044198f3e0bd	406	Pfam	PF04564	U-box domain	369	406	1.5e-09	T	23-10-2024	IPR003613	U-box domain	-	-
TRINITY_DN2456_c0_g1_i21.p1	4ebb5b57c363dd237b91044198f3e0bd	406	Pfam	PF10408	Ubiquitin elongating factor core	1	352	1.3e-101	T	23-10-2024	IPR019474	Ubiquitin conjugation factor E4, core	-	-
TRINITY_DN2456_c0_g1_i21.p1	4ebb5b57c363dd237b91044198f3e0bd	406	Pfam	PF04564	U-box domain	369	406	1.5e-09	T	23-10-2024	IPR003613	U-box domain	-	-
TRINITY_DN2355_c0_g1_i1.p1	3154f33a1298733fd1fcd3aea4ddfba3	318	Pfam	PF00153	Mitochondrial carrier protein	120	216	1.1e-19	T	23-10-2024	IPR018108	Mitochondrial substrate/solute carrier	-	-
TRINITY_DN2355_c0_g1_i1.p1	3154f33a1298733fd1fcd3aea4ddfba3	318	Pfam	PF00153	Mitochondrial carrier protein	221	312	3.4e-20	T	23-10-2024	IPR018108	Mitochondrial substrate/solute carrier	-	-
TRINITY_DN2355_c0_g1_i1.p1	3154f33a1298733fd1fcd3aea4ddfba3	318	Pfam	PF00153	Mitochondrial carrier protein	11	114	5.3e-16	T	23-10-2024	IPR018108	Mitochondrial substrate/solute carrier	-	-
TRINITY_DN655_c0_g1_i30.p1	1846c3143c20480e5447de1f782082ee	1850	Pfam	PF12796	Ankyrin repeats (3 copies)	342	432	4e-16	T	23-10-2024	IPR002110	Ankyrin repeat	-	-
TRINITY_DN655_c0_g1_i30.p1	1846c3143c20480e5447de1f782082ee	1850	Pfam	PF12796	Ankyrin repeats (3 copies)	18	107	2.2e-14	T	23-10-2024	IPR002110	Ankyrin repeat	-	-
TRINITY_DN655_c0_g1_i30.p1	1846c3143c20480e5447de1f782082ee	1850	Pfam	PF12796	Ankyrin repeats (3 copies)	606	695	7.6e-16	T	23-10-2024	IPR002110	Ankyrin repeat	-	-
TRINITY_DN655_c0_g1_i30.p1	1846c3143c20480e5447de1f782082ee	1850	Pfam	PF12796	Ankyrin repeats (3 copies)	461	533	8.2e-11	T	23-10-2024	IPR002110	Ankyrin repeat	-	-
TRINITY_DN655_c0_g1_i30.p1	1846c3143c20480e5447de1f782082ee	1850	Pfam	PF12796	Ankyrin repeats (3 copies)	177	266	1.7e-14	T	23-10-2024	IPR002110	Ankyrin repeat	-	-
TRINITY_DN655_c0_g1_i30.p1	1846c3143c20480e5447de1f782082ee	1850	Pfam	PF13857	Ankyrin repeats (many copies)	720	774	6.1e-07	T	23-10-2024	IPR002110	Ankyrin repeat	-	-
TRINITY_DN655_c0_g1_i30.p1	1846c3143c20480e5447de1f782082ee	1850	Pfam	PF00791	ZU5 domain	955	1052	5.1e-26	T	23-10-2024	IPR000906	ZU5 domain	-	-
TRINITY_DN655_c0_g1_i30.p1	1846c3143c20480e5447de1f782082ee	1850	Pfam	PF00531	Death domain	1448	1524	5.1e-11	T	23-10-2024	IPR000488	Death domain	-	-
TRINITY_DN655_c0_g1_i30.p1	1846c3143c20480e5447de1f782082ee	1850	Pfam	PF13637	Ankyrin repeats (many copies)	277	325	5.5e-05	T	23-10-2024	IPR002110	Ankyrin repeat	-	-
TRINITY_DN655_c0_g1_i30.p1	1846c3143c20480e5447de1f782082ee	1850	Pfam	PF13637	Ankyrin repeats (many copies)	541	589	2e-05	T	23-10-2024	IPR002110	Ankyrin repeat	-	-
TRINITY_DN655_c0_g1_i30.p1	1846c3143c20480e5447de1f782082ee	1850	Pfam	PF00023	Ankyrin repeat	110	137	0.013	T	23-10-2024	IPR002110	Ankyrin repeat	-	-
TRINITY_DN655_c0_g1_i30.p1	1846c3143c20480e5447de1f782082ee	1850	Pfam	PF17809	UPA domain	1278	1408	1.3e-51	T	23-10-2024	IPR040745	Ankyrin, UPA domain	-	-
TRINITY_DN72846_c0_g1_i1.p1	2a6054904e2625a1ba6dd389ec619b0d	315	Pfam	PF05761	5' nucleotidase family	11	233	1e-25	T	23-10-2024	IPR008380	HAD-superfamily hydrolase, subfamily IG, 5'-nucleotidase	-	-
TRINITY_DN3769_c0_g2_i2.p3	ab873b9c20ae1d5276f5a38ad4cecfec	101	Pfam	PF02776	Thiamine pyrophosphate enzyme, N-terminal TPP binding domain	8	92	3.6e-21	T	23-10-2024	IPR012001	Thiamine pyrophosphate enzyme, N-terminal TPP-binding domain	-	-
TRINITY_DN3769_c0_g2_i4.p3	ab873b9c20ae1d5276f5a38ad4cecfec	101	Pfam	PF02776	Thiamine pyrophosphate enzyme, N-terminal TPP binding domain	8	92	3.6e-21	T	23-10-2024	IPR012001	Thiamine pyrophosphate enzyme, N-terminal TPP-binding domain	-	-
TRINITY_DN3769_c0_g2_i1.p2	ab873b9c20ae1d5276f5a38ad4cecfec	101	Pfam	PF02776	Thiamine pyrophosphate enzyme, N-terminal TPP binding domain	8	92	3.6e-21	T	23-10-2024	IPR012001	Thiamine pyrophosphate enzyme, N-terminal TPP-binding domain	-	-
TRINITY_DN382_c0_g1_i25.p1	3955551b1f622bc8c7ee8c13309090c6	403	Pfam	PF13688	Metallo-peptidase family M12	164	363	0.00038	T	23-10-2024	-	-	-	-
TRINITY_DN24067_c0_g1_i3.p1	be24a45565a916904a8fd7a1d86cd1bc	498	Pfam	PF00621	RhoGEF domain	418	497	2.8e-12	T	23-10-2024	IPR000219	Dbl homology (DH) domain	-	-
TRINITY_DN24067_c0_g1_i3.p1	be24a45565a916904a8fd7a1d86cd1bc	498	Pfam	PF00435	Spectrin repeat	24	124	3.4e-12	T	23-10-2024	IPR002017	Spectrin repeat	-	-
TRINITY_DN24067_c0_g1_i3.p1	be24a45565a916904a8fd7a1d86cd1bc	498	Pfam	PF00435	Spectrin repeat	264	369	1.1e-09	T	23-10-2024	IPR002017	Spectrin repeat	-	-
TRINITY_DN5730_c0_g1_i6.p2	ba3d477d0da8b5a713e37edd9bbadd54	206	Pfam	PF05282	AAR2 C-terminal repeat region	37	191	5.3e-48	T	23-10-2024	IPR033648	AAR2, C-terminal domain	-	-
TRINITY_DN5730_c0_g1_i7.p2	ba3d477d0da8b5a713e37edd9bbadd54	206	Pfam	PF05282	AAR2 C-terminal repeat region	37	191	5.3e-48	T	23-10-2024	IPR033648	AAR2, C-terminal domain	-	-
TRINITY_DN8346_c0_g1_i7.p1	8873c792b04429bbf6b760a515939d06	569	Pfam	PF00102	Protein-tyrosine phosphatase	441	560	1.7e-29	T	23-10-2024	IPR000242	Tyrosine-specific protein phosphatase, PTPase domain	-	-
TRINITY_DN74705_c0_g1_i1.p1	98556b7d5c3820d6cd5777ade08f16a2	283	Pfam	PF06052	3-hydroxyanthranilic acid dioxygenase	6	150	3.7e-55	T	23-10-2024	IPR010329	3-hydroxyanthranilic acid dioxygenase	-	-
TRINITY_DN3675_c0_g2_i1.p1	536b050ba8991c547c230e6b30d99937	172	Pfam	PF00642	Zinc finger C-x8-C-x5-C-x3-H type (and similar)	31	56	3.4e-06	T	23-10-2024	IPR000571	Zinc finger, CCCH-type	-	-
TRINITY_DN3675_c0_g2_i1.p1	536b050ba8991c547c230e6b30d99937	172	Pfam	PF13920	Zinc finger, C3HC4 type (RING finger)	95	136	0.00016	T	23-10-2024	-	-	-	-
TRINITY_DN70639_c0_g1_i1.p1	659e3a8829d66e9c7bb7516e8ab6245f	297	Pfam	PF01169	Uncharacterized protein family UPF0016	77	149	1.5e-16	T	23-10-2024	IPR001727	GDT1-like	-	-
TRINITY_DN70639_c0_g1_i1.p1	659e3a8829d66e9c7bb7516e8ab6245f	297	Pfam	PF01169	Uncharacterized protein family UPF0016	216	289	1.7e-20	T	23-10-2024	IPR001727	GDT1-like	-	-
TRINITY_DN70639_c0_g1_i2.p1	659e3a8829d66e9c7bb7516e8ab6245f	297	Pfam	PF01169	Uncharacterized protein family UPF0016	77	149	1.5e-16	T	23-10-2024	IPR001727	GDT1-like	-	-
TRINITY_DN70639_c0_g1_i2.p1	659e3a8829d66e9c7bb7516e8ab6245f	297	Pfam	PF01169	Uncharacterized protein family UPF0016	216	289	1.7e-20	T	23-10-2024	IPR001727	GDT1-like	-	-
TRINITY_DN5768_c0_g1_i3.p1	2ad00d35f125395a098db8b2436bc8d1	213	Pfam	PF09398	FOP N terminal dimerisation domain	52	125	1.2e-15	T	23-10-2024	IPR018993	FGFR1 oncogene partner (FOP), N-terminal dimerisation domain	-	-
TRINITY_DN5768_c0_g1_i6.p1	2ad00d35f125395a098db8b2436bc8d1	213	Pfam	PF09398	FOP N terminal dimerisation domain	52	125	1.2e-15	T	23-10-2024	IPR018993	FGFR1 oncogene partner (FOP), N-terminal dimerisation domain	-	-
TRINITY_DN13756_c0_g2_i1.p1	128c5e7e662c8035255c644657aebc8d	579	Pfam	PF12796	Ankyrin repeats (3 copies)	51	139	1.5e-17	T	23-10-2024	IPR002110	Ankyrin repeat	-	-
TRINITY_DN13756_c0_g2_i1.p1	128c5e7e662c8035255c644657aebc8d	579	Pfam	PF12796	Ankyrin repeats (3 copies)	201	265	1.7e-09	T	23-10-2024	IPR002110	Ankyrin repeat	-	-
TRINITY_DN13756_c0_g2_i4.p1	128c5e7e662c8035255c644657aebc8d	579	Pfam	PF12796	Ankyrin repeats (3 copies)	51	139	1.5e-17	T	23-10-2024	IPR002110	Ankyrin repeat	-	-
TRINITY_DN13756_c0_g2_i4.p1	128c5e7e662c8035255c644657aebc8d	579	Pfam	PF12796	Ankyrin repeats (3 copies)	201	265	1.7e-09	T	23-10-2024	IPR002110	Ankyrin repeat	-	-
TRINITY_DN1987_c0_g2_i4.p1	027524971c41ada29832dfc2f69c75bc	416	Pfam	PF00412	LIM domain	279	335	5.6e-07	T	23-10-2024	IPR001781	Zinc finger, LIM-type	-	-
TRINITY_DN1987_c0_g2_i4.p1	027524971c41ada29832dfc2f69c75bc	416	Pfam	PF00412	LIM domain	219	274	2.9e-10	T	23-10-2024	IPR001781	Zinc finger, LIM-type	-	-
TRINITY_DN1987_c0_g2_i4.p1	027524971c41ada29832dfc2f69c75bc	416	Pfam	PF00412	LIM domain	339	403	0.0089	T	23-10-2024	IPR001781	Zinc finger, LIM-type	-	-
TRINITY_DN1987_c0_g2_i5.p1	027524971c41ada29832dfc2f69c75bc	416	Pfam	PF00412	LIM domain	279	335	5.6e-07	T	23-10-2024	IPR001781	Zinc finger, LIM-type	-	-
TRINITY_DN1987_c0_g2_i5.p1	027524971c41ada29832dfc2f69c75bc	416	Pfam	PF00412	LIM domain	219	274	2.9e-10	T	23-10-2024	IPR001781	Zinc finger, LIM-type	-	-
TRINITY_DN1987_c0_g2_i5.p1	027524971c41ada29832dfc2f69c75bc	416	Pfam	PF00412	LIM domain	339	403	0.0089	T	23-10-2024	IPR001781	Zinc finger, LIM-type	-	-
TRINITY_DN1987_c0_g1_i5.p1	027524971c41ada29832dfc2f69c75bc	416	Pfam	PF00412	LIM domain	279	335	5.6e-07	T	23-10-2024	IPR001781	Zinc finger, LIM-type	-	-
TRINITY_DN1987_c0_g1_i5.p1	027524971c41ada29832dfc2f69c75bc	416	Pfam	PF00412	LIM domain	219	274	2.9e-10	T	23-10-2024	IPR001781	Zinc finger, LIM-type	-	-
TRINITY_DN1987_c0_g1_i5.p1	027524971c41ada29832dfc2f69c75bc	416	Pfam	PF00412	LIM domain	339	403	0.0089	T	23-10-2024	IPR001781	Zinc finger, LIM-type	-	-
TRINITY_DN1455_c0_g2_i1.p1	d96c08f046576918c480c271bdc4c8ae	1315	Pfam	PF12455	Dynein associated protein	494	773	1.1e-75	T	23-10-2024	IPR022157	Dynein associated protein	-	-
TRINITY_DN1455_c0_g2_i1.p1	d96c08f046576918c480c271bdc4c8ae	1315	Pfam	PF01302	CAP-Gly domain	7	71	4.6e-19	T	23-10-2024	IPR000938	CAP Gly-rich domain	-	-
TRINITY_DN7012_c0_g1_i2.p1	6d2aaed586fa62d93668818065d06323	509	Pfam	PF20653	Conserved Oligomeric Golgi complex subunit 6, C-terminal	58	508	3.6e-151	T	23-10-2024	IPR048369	Conserved Oligomeric Golgi complex subunit 6, C-terminal	-	-
TRINITY_DN84099_c0_g1_i1.p1	0df1f4cf28d17d5875e3157d08e12d2b	137	Pfam	PF00096	Zinc finger, C2H2 type	93	110	13	T	23-10-2024	IPR013087	Zinc finger C2H2-type	-	-
TRINITY_DN84099_c0_g1_i1.p1	0df1f4cf28d17d5875e3157d08e12d2b	137	Pfam	PF00096	Zinc finger, C2H2 type	5	27	0.47	T	23-10-2024	IPR013087	Zinc finger C2H2-type	-	-
TRINITY_DN84099_c0_g1_i1.p1	0df1f4cf28d17d5875e3157d08e12d2b	137	Pfam	PF00096	Zinc finger, C2H2 type	33	55	0.47	T	23-10-2024	IPR013087	Zinc finger C2H2-type	-	-
TRINITY_DN84099_c0_g1_i1.p1	0df1f4cf28d17d5875e3157d08e12d2b	137	Pfam	PF12874	Zinc-finger of C2H2 type	61	83	8.7	T	23-10-2024	IPR013087	Zinc finger C2H2-type	-	-
TRINITY_DN3678_c0_g1_i4.p1	00a7070cd5d54558dba1e093176d3885	785	Pfam	PF00596	Class II Aldolase and Adducin N-terminal domain	130	311	1.6e-40	T	23-10-2024	IPR001303	Class II aldolase/adducin N-terminal	-	-
TRINITY_DN3678_c0_g3_i11.p1	00a7070cd5d54558dba1e093176d3885	785	Pfam	PF00596	Class II Aldolase and Adducin N-terminal domain	130	311	1.6e-40	T	23-10-2024	IPR001303	Class II aldolase/adducin N-terminal	-	-
TRINITY_DN3678_c0_g3_i26.p1	00a7070cd5d54558dba1e093176d3885	785	Pfam	PF00596	Class II Aldolase and Adducin N-terminal domain	130	311	1.6e-40	T	23-10-2024	IPR001303	Class II aldolase/adducin N-terminal	-	-
TRINITY_DN69300_c0_g1_i1.p1	9a64fd9106867f7ed6b43510803cde0e	195	Pfam	PF13561	Enoyl-(Acyl carrier protein) reductase	25	191	1.1e-42	T	23-10-2024	-	-	-	-
TRINITY_DN11517_c0_g1_i2.p1	7d1ded53121cb2539153fb1f7df2f686	401	Pfam	PF06858	Nucleolar GTP-binding protein 1 (NOG1)	235	292	8.5e-26	T	23-10-2024	IPR010674	Nucleolar GTP-binding protein 1, Rossman-fold domain	-	-
TRINITY_DN11517_c0_g1_i2.p1	7d1ded53121cb2539153fb1f7df2f686	401	Pfam	PF17835	NOG1 N-terminal helical domain	6	165	3.6e-50	T	23-10-2024	IPR041623	NOG1, N-terminal helical domain	-	-
TRINITY_DN1836_c0_g1_i1.p1	db80b3796f99367be328699a7988694a	1358	Pfam	PF03144	Elongation factor Tu domain 2	1008	1082	0.00013	T	23-10-2024	IPR004161	Translation elongation factor EFTu-like, domain 2	-	-
TRINITY_DN1836_c0_g1_i1.p1	db80b3796f99367be328699a7988694a	1358	Pfam	PF00009	Elongation factor Tu GTP binding domain	771	980	1.5e-32	T	23-10-2024	IPR000795	Translational (tr)-type GTP-binding domain	-	-
TRINITY_DN1836_c0_g1_i1.p1	db80b3796f99367be328699a7988694a	1358	Pfam	PF14578	Elongation factor Tu domain 4	1229	1320	1.1e-10	T	23-10-2024	IPR029459	Elongation factor Tu-type domain	-	-
TRINITY_DN1836_c0_g1_i1.p1	db80b3796f99367be328699a7988694a	1358	Pfam	PF11987	Translation-initiation factor 2	1098	1207	7.9e-16	T	23-10-2024	IPR023115	Translation initiation factor IF- 2, domain 3	-	-
TRINITY_DN16575_c0_g1_i1.p1	baa25ce161319d40efa5859afffd0e78	378	Pfam	PF01490	Transmembrane amino acid transporter protein	105	376	1.9e-50	T	23-10-2024	IPR013057	Amino acid transporter, transmembrane domain	-	-
TRINITY_DN5278_c0_g2_i1.p1	141e3436a325735ab6fb71385986c0ba	256	Pfam	PF00400	WD domain, G-beta repeat	148	179	16	T	23-10-2024	IPR001680	WD40 repeat	-	-
TRINITY_DN5278_c0_g2_i1.p1	141e3436a325735ab6fb71385986c0ba	256	Pfam	PF00400	WD domain, G-beta repeat	60	94	0.024	T	23-10-2024	IPR001680	WD40 repeat	-	-
TRINITY_DN5278_c0_g2_i1.p1	141e3436a325735ab6fb71385986c0ba	256	Pfam	PF00400	WD domain, G-beta repeat	100	137	0.023	T	23-10-2024	IPR001680	WD40 repeat	-	-
TRINITY_DN11605_c1_g1_i2.p1	7f273a3d014991b34664d82f4bcd9901	1140	Pfam	PF02985	HEAT repeat	925	954	0.22	T	23-10-2024	IPR000357	HEAT repeat	-	-
TRINITY_DN3413_c0_g1_i2.p1	5d573d565da0d9d7dbfcbd3eaa99c95f	330	Pfam	PF06775	Putative adipose-regulatory protein (Seipin)	21	221	9.1e-62	T	23-10-2024	IPR009617	Seipin family	-	-
TRINITY_DN2513_c0_g1_i4.p1	5d573d565da0d9d7dbfcbd3eaa99c95f	330	Pfam	PF06775	Putative adipose-regulatory protein (Seipin)	21	221	9.1e-62	T	23-10-2024	IPR009617	Seipin family	-	-
TRINITY_DN5410_c0_g1_i97.p2	8bf206d9b39ca55075aeea24dfef16b8	349	Pfam	PF02985	HEAT repeat	51	75	0.1	T	23-10-2024	IPR000357	HEAT repeat	-	-
TRINITY_DN5410_c0_g1_i70.p2	8bf206d9b39ca55075aeea24dfef16b8	349	Pfam	PF02985	HEAT repeat	51	75	0.1	T	23-10-2024	IPR000357	HEAT repeat	-	-
TRINITY_DN5410_c0_g1_i152.p2	8bf206d9b39ca55075aeea24dfef16b8	349	Pfam	PF02985	HEAT repeat	51	75	0.1	T	23-10-2024	IPR000357	HEAT repeat	-	-
TRINITY_DN5410_c0_g1_i54.p2	8bf206d9b39ca55075aeea24dfef16b8	349	Pfam	PF02985	HEAT repeat	51	75	0.1	T	23-10-2024	IPR000357	HEAT repeat	-	-
TRINITY_DN5410_c0_g1_i123.p2	8bf206d9b39ca55075aeea24dfef16b8	349	Pfam	PF02985	HEAT repeat	51	75	0.1	T	23-10-2024	IPR000357	HEAT repeat	-	-
TRINITY_DN5410_c0_g1_i63.p2	8bf206d9b39ca55075aeea24dfef16b8	349	Pfam	PF02985	HEAT repeat	51	75	0.1	T	23-10-2024	IPR000357	HEAT repeat	-	-
TRINITY_DN5410_c0_g1_i24.p2	8bf206d9b39ca55075aeea24dfef16b8	349	Pfam	PF02985	HEAT repeat	51	75	0.1	T	23-10-2024	IPR000357	HEAT repeat	-	-
TRINITY_DN5410_c0_g1_i57.p2	8bf206d9b39ca55075aeea24dfef16b8	349	Pfam	PF02985	HEAT repeat	51	75	0.1	T	23-10-2024	IPR000357	HEAT repeat	-	-
TRINITY_DN5410_c0_g1_i112.p2	8bf206d9b39ca55075aeea24dfef16b8	349	Pfam	PF02985	HEAT repeat	51	75	0.1	T	23-10-2024	IPR000357	HEAT repeat	-	-
TRINITY_DN5410_c0_g1_i136.p2	8bf206d9b39ca55075aeea24dfef16b8	349	Pfam	PF02985	HEAT repeat	51	75	0.1	T	23-10-2024	IPR000357	HEAT repeat	-	-
TRINITY_DN5410_c0_g1_i67.p2	8bf206d9b39ca55075aeea24dfef16b8	349	Pfam	PF02985	HEAT repeat	51	75	0.1	T	23-10-2024	IPR000357	HEAT repeat	-	-
TRINITY_DN5410_c0_g1_i95.p2	8bf206d9b39ca55075aeea24dfef16b8	349	Pfam	PF02985	HEAT repeat	51	75	0.1	T	23-10-2024	IPR000357	HEAT repeat	-	-
TRINITY_DN5410_c0_g1_i14.p2	8bf206d9b39ca55075aeea24dfef16b8	349	Pfam	PF02985	HEAT repeat	51	75	0.1	T	23-10-2024	IPR000357	HEAT repeat	-	-
TRINITY_DN5410_c0_g1_i11.p2	8bf206d9b39ca55075aeea24dfef16b8	349	Pfam	PF02985	HEAT repeat	51	75	0.1	T	23-10-2024	IPR000357	HEAT repeat	-	-
TRINITY_DN5410_c0_g1_i141.p2	8bf206d9b39ca55075aeea24dfef16b8	349	Pfam	PF02985	HEAT repeat	51	75	0.1	T	23-10-2024	IPR000357	HEAT repeat	-	-
TRINITY_DN5410_c0_g1_i28.p2	8bf206d9b39ca55075aeea24dfef16b8	349	Pfam	PF02985	HEAT repeat	51	75	0.1	T	23-10-2024	IPR000357	HEAT repeat	-	-
TRINITY_DN5410_c0_g1_i156.p2	8bf206d9b39ca55075aeea24dfef16b8	349	Pfam	PF02985	HEAT repeat	51	75	0.1	T	23-10-2024	IPR000357	HEAT repeat	-	-
TRINITY_DN5410_c0_g1_i31.p2	8bf206d9b39ca55075aeea24dfef16b8	349	Pfam	PF02985	HEAT repeat	51	75	0.1	T	23-10-2024	IPR000357	HEAT repeat	-	-
TRINITY_DN2314_c0_g2_i5.p1	bf886d3ca4c0d4eca74a7944913371eb	1285	Pfam	PF06650	Vacuolar-sorting associated protein 13, adaptor binding domain	479	1008	1.3e-43	T	23-10-2024	IPR009543	Vacuolar protein sorting-associated protein 13, VPS13 adaptor binding domain	-	-
TRINITY_DN3836_c0_g2_i11.p1	6b733f3ccb5acec29a2ff019e10c6a1d	468	Pfam	PF04212	MIT (microtubule interacting and transport) domain	278	341	4e-17	T	23-10-2024	IPR007330	MIT domain	-	-
TRINITY_DN3836_c0_g2_i11.p1	6b733f3ccb5acec29a2ff019e10c6a1d	468	Pfam	PF00069	Protein kinase domain	12	266	2.3e-67	T	23-10-2024	IPR000719	Protein kinase domain	-	-
TRINITY_DN3269_c0_g1_i3.p2	478be5e59fc06ed713ff4ff008194297	108	Pfam	PF01399	PCI domain	43	95	0.019	T	23-10-2024	IPR000717	Proteasome component (PCI) domain	-	-
TRINITY_DN2837_c1_g1_i5.p1	0c7d8c1862097c662cb42fc93a723b31	105	Pfam	PF05485	THAP domain	3	47	2.6e-06	T	23-10-2024	IPR006612	THAP-type zinc finger	-	-
TRINITY_DN5810_c0_g3_i2.p1	f91b814edde781336ad2a47e439035e4	408	Pfam	PF12874	Zinc-finger of C2H2 type	117	137	1.9	T	23-10-2024	IPR013087	Zinc finger C2H2-type	-	-
TRINITY_DN5810_c0_g3_i2.p1	f91b814edde781336ad2a47e439035e4	408	Pfam	PF12874	Zinc-finger of C2H2 type	5	26	0.67	T	23-10-2024	IPR013087	Zinc finger C2H2-type	-	-
TRINITY_DN5810_c0_g3_i2.p1	f91b814edde781336ad2a47e439035e4	408	Pfam	PF12874	Zinc-finger of C2H2 type	145	164	0.44	T	23-10-2024	IPR013087	Zinc finger C2H2-type	-	-
TRINITY_DN5810_c0_g3_i2.p1	f91b814edde781336ad2a47e439035e4	408	Pfam	PF12874	Zinc-finger of C2H2 type	285	305	9.4	T	23-10-2024	IPR013087	Zinc finger C2H2-type	-	-
TRINITY_DN5810_c0_g3_i2.p1	f91b814edde781336ad2a47e439035e4	408	Pfam	PF12874	Zinc-finger of C2H2 type	61	82	0.67	T	23-10-2024	IPR013087	Zinc finger C2H2-type	-	-
TRINITY_DN5810_c0_g3_i2.p1	f91b814edde781336ad2a47e439035e4	408	Pfam	PF13894	C2H2-type zinc finger	89	111	0.86	T	23-10-2024	-	-	-	-
TRINITY_DN5810_c0_g3_i2.p1	f91b814edde781336ad2a47e439035e4	408	Pfam	PF00096	Zinc finger, C2H2 type	313	335	0.81	T	23-10-2024	IPR013087	Zinc finger C2H2-type	-	-
TRINITY_DN5810_c0_g3_i2.p1	f91b814edde781336ad2a47e439035e4	408	Pfam	PF00096	Zinc finger, C2H2 type	33	55	1.1	T	23-10-2024	IPR013087	Zinc finger C2H2-type	-	-
TRINITY_DN5810_c0_g3_i2.p1	f91b814edde781336ad2a47e439035e4	408	Pfam	PF00096	Zinc finger, C2H2 type	370	392	0.29	T	23-10-2024	IPR013087	Zinc finger C2H2-type	-	-
TRINITY_DN5810_c0_g3_i2.p1	f91b814edde781336ad2a47e439035e4	408	Pfam	PF00096	Zinc finger, C2H2 type	341	364	33	T	23-10-2024	IPR013087	Zinc finger C2H2-type	-	-
TRINITY_DN5810_c0_g3_i2.p1	f91b814edde781336ad2a47e439035e4	408	Pfam	PF00096	Zinc finger, C2H2 type	201	223	17	T	23-10-2024	IPR013087	Zinc finger C2H2-type	-	-
TRINITY_DN5810_c0_g3_i2.p1	f91b814edde781336ad2a47e439035e4	408	Pfam	PF00096	Zinc finger, C2H2 type	229	251	0.19	T	23-10-2024	IPR013087	Zinc finger C2H2-type	-	-
TRINITY_DN5810_c0_g3_i2.p1	f91b814edde781336ad2a47e439035e4	408	Pfam	PF00096	Zinc finger, C2H2 type	173	195	27	T	23-10-2024	IPR013087	Zinc finger C2H2-type	-	-
TRINITY_DN27456_c0_g1_i2.p1	39ded2baf62aefc2296dc70824a75156	335	Pfam	PF08755	Hemimethylated DNA-binding protein YccV like	44	169	0.0079	T	23-10-2024	IPR011722	Hemimethylated DNA-binding domain	-	-
TRINITY_DN27456_c0_g1_i2.p1	39ded2baf62aefc2296dc70824a75156	335	Pfam	PF04379	ApaG domain	225	307	2.8e-21	T	23-10-2024	IPR007474	ApaG domain	-	-
TRINITY_DN6786_c0_g1_i2.p1	39ded2baf62aefc2296dc70824a75156	335	Pfam	PF08755	Hemimethylated DNA-binding protein YccV like	44	169	0.0079	T	23-10-2024	IPR011722	Hemimethylated DNA-binding domain	-	-
TRINITY_DN6786_c0_g1_i2.p1	39ded2baf62aefc2296dc70824a75156	335	Pfam	PF04379	ApaG domain	225	307	2.8e-21	T	23-10-2024	IPR007474	ApaG domain	-	-
TRINITY_DN107891_c0_g1_i2.p1	e8740502473f9365bb70927f7c73b6a4	887	Pfam	PF00620	RhoGAP domain	56	199	1.1e-32	T	23-10-2024	IPR000198	Rho GTPase-activating protein domain	-	-
TRINITY_DN1672_c0_g1_i1.p1	b957aabf5d62f42030ea322dfd0c0f6c	844	Pfam	PF03764	Elongation factor G, domain IV	607	722	1.1e-26	T	23-10-2024	IPR005517	Translation elongation factor EFG/EF2, domain IV	-	-
TRINITY_DN1672_c0_g1_i1.p1	b957aabf5d62f42030ea322dfd0c0f6c	844	Pfam	PF14492	Elongation Factor G, domain III	489	550	2.6e-09	T	23-10-2024	IPR041095	Elongation Factor G, domain II	-	-
TRINITY_DN1672_c0_g1_i1.p1	b957aabf5d62f42030ea322dfd0c0f6c	844	Pfam	PF00679	Elongation factor G C-terminus	725	812	1.3e-18	T	23-10-2024	IPR000640	Elongation factor EFG, domain V-like	-	-
TRINITY_DN1672_c0_g1_i1.p1	b957aabf5d62f42030ea322dfd0c0f6c	844	Pfam	PF03144	Elongation factor Tu domain 2	397	470	1.2e-10	T	23-10-2024	IPR004161	Translation elongation factor EFTu-like, domain 2	-	-
TRINITY_DN1672_c0_g1_i1.p1	b957aabf5d62f42030ea322dfd0c0f6c	844	Pfam	PF00009	Elongation factor Tu GTP binding domain	18	235	2.2e-47	T	23-10-2024	IPR000795	Translational (tr)-type GTP-binding domain	-	-
TRINITY_DN1672_c1_g1_i1.p1	b957aabf5d62f42030ea322dfd0c0f6c	844	Pfam	PF03764	Elongation factor G, domain IV	607	722	1.1e-26	T	23-10-2024	IPR005517	Translation elongation factor EFG/EF2, domain IV	-	-
TRINITY_DN1672_c1_g1_i1.p1	b957aabf5d62f42030ea322dfd0c0f6c	844	Pfam	PF14492	Elongation Factor G, domain III	489	550	2.6e-09	T	23-10-2024	IPR041095	Elongation Factor G, domain II	-	-
TRINITY_DN1672_c1_g1_i1.p1	b957aabf5d62f42030ea322dfd0c0f6c	844	Pfam	PF00679	Elongation factor G C-terminus	725	812	1.3e-18	T	23-10-2024	IPR000640	Elongation factor EFG, domain V-like	-	-
TRINITY_DN1672_c1_g1_i1.p1	b957aabf5d62f42030ea322dfd0c0f6c	844	Pfam	PF03144	Elongation factor Tu domain 2	397	470	1.2e-10	T	23-10-2024	IPR004161	Translation elongation factor EFTu-like, domain 2	-	-
TRINITY_DN1672_c1_g1_i1.p1	b957aabf5d62f42030ea322dfd0c0f6c	844	Pfam	PF00009	Elongation factor Tu GTP binding domain	18	235	2.2e-47	T	23-10-2024	IPR000795	Translational (tr)-type GTP-binding domain	-	-
TRINITY_DN5966_c0_g1_i2.p1	887835b42abf79084cbc9503a17510a2	115	Pfam	PF08652	RAI1 like PD-(D/E)XK nuclease	30	97	4.2e-11	T	23-10-2024	IPR013961	RAI1-like	-	-
TRINITY_DN5966_c0_g2_i3.p1	887835b42abf79084cbc9503a17510a2	115	Pfam	PF08652	RAI1 like PD-(D/E)XK nuclease	30	97	4.2e-11	T	23-10-2024	IPR013961	RAI1-like	-	-
TRINITY_DN5966_c0_g2_i4.p2	887835b42abf79084cbc9503a17510a2	115	Pfam	PF08652	RAI1 like PD-(D/E)XK nuclease	30	97	4.2e-11	T	23-10-2024	IPR013961	RAI1-like	-	-
TRINITY_DN5966_c0_g1_i1.p2	887835b42abf79084cbc9503a17510a2	115	Pfam	PF08652	RAI1 like PD-(D/E)XK nuclease	30	97	4.2e-11	T	23-10-2024	IPR013961	RAI1-like	-	-
TRINITY_DN95943_c0_g1_i1.p1	33a80f1c20865b9d4d29de928e62120e	108	Pfam	PF00169	PH domain	23	99	9.9e-06	T	23-10-2024	IPR001849	Pleckstrin homology domain	-	-
TRINITY_DN110496_c0_g1_i2.p1	6b77c3e579294165035698636caa88c3	707	Pfam	PF00211	Adenylate and Guanylate cyclase catalytic domain	489	681	1.7e-43	T	23-10-2024	IPR001054	Adenylyl cyclase class-3/4/guanylyl cyclase	-	-
TRINITY_DN1616_c0_g1_i5.p1	376a104e241f6ce4dc1f61472dc1f5fc	353	Pfam	PF16499	Alpha galactosidase A	1	253	1.2e-115	T	23-10-2024	IPR002241	Glycoside hydrolase, family 27	-	-
TRINITY_DN1616_c0_g1_i5.p1	376a104e241f6ce4dc1f61472dc1f5fc	353	Pfam	PF17801	Alpha galactosidase C-terminal beta sandwich domain	266	347	0.012	T	23-10-2024	IPR041233	Alpha galactosidase, C-terminal beta sandwich domain	-	-
TRINITY_DN2226_c0_g2_i3.p1	3585897e5a8e41ee67897f0f2b003137	313	Pfam	PF01239	Protein prenyltransferase alpha subunit repeat	65	94	1.6e-05	T	23-10-2024	IPR002088	Protein prenyltransferase, alpha subunit	-	-
TRINITY_DN2226_c0_g2_i3.p1	3585897e5a8e41ee67897f0f2b003137	313	Pfam	PF01239	Protein prenyltransferase alpha subunit repeat	134	157	0.08	T	23-10-2024	IPR002088	Protein prenyltransferase, alpha subunit	-	-
TRINITY_DN2226_c0_g2_i3.p1	3585897e5a8e41ee67897f0f2b003137	313	Pfam	PF01239	Protein prenyltransferase alpha subunit repeat	99	129	4.3e-05	T	23-10-2024	IPR002088	Protein prenyltransferase, alpha subunit	-	-
TRINITY_DN2226_c0_g2_i3.p1	3585897e5a8e41ee67897f0f2b003137	313	Pfam	PF01239	Protein prenyltransferase alpha subunit repeat	187	216	0.00054	T	23-10-2024	IPR002088	Protein prenyltransferase, alpha subunit	-	-
TRINITY_DN2226_c0_g1_i4.p1	3585897e5a8e41ee67897f0f2b003137	313	Pfam	PF01239	Protein prenyltransferase alpha subunit repeat	65	94	1.6e-05	T	23-10-2024	IPR002088	Protein prenyltransferase, alpha subunit	-	-
TRINITY_DN2226_c0_g1_i4.p1	3585897e5a8e41ee67897f0f2b003137	313	Pfam	PF01239	Protein prenyltransferase alpha subunit repeat	134	157	0.08	T	23-10-2024	IPR002088	Protein prenyltransferase, alpha subunit	-	-
TRINITY_DN2226_c0_g1_i4.p1	3585897e5a8e41ee67897f0f2b003137	313	Pfam	PF01239	Protein prenyltransferase alpha subunit repeat	99	129	4.3e-05	T	23-10-2024	IPR002088	Protein prenyltransferase, alpha subunit	-	-
TRINITY_DN2226_c0_g1_i4.p1	3585897e5a8e41ee67897f0f2b003137	313	Pfam	PF01239	Protein prenyltransferase alpha subunit repeat	187	216	0.00054	T	23-10-2024	IPR002088	Protein prenyltransferase, alpha subunit	-	-
TRINITY_DN7889_c0_g2_i1.p1	cda8cc19ec05e87e496b2aed9f12c20d	721	Pfam	PF05649	Peptidase family M13	65	451	5.6e-34	T	23-10-2024	IPR008753	Peptidase M13, N-terminal domain	-	-
TRINITY_DN7889_c0_g2_i1.p1	cda8cc19ec05e87e496b2aed9f12c20d	721	Pfam	PF01431	Peptidase family M13	514	719	5.4e-54	T	23-10-2024	IPR018497	Peptidase M13, C-terminal domain	-	-
TRINITY_DN4899_c0_g2_i8.p1	7388981adaa569757c28006b0234ec7c	608	Pfam	PF21010	Helicase associated domain (HA2), ratchet-like	441	501	5.1e-07	T	23-10-2024	-	-	-	-
TRINITY_DN4899_c0_g2_i4.p1	7388981adaa569757c28006b0234ec7c	608	Pfam	PF21010	Helicase associated domain (HA2), ratchet-like	441	501	5.1e-07	T	23-10-2024	-	-	-	-
TRINITY_DN7370_c0_g1_i7.p1	ee69afe1d5584be1e85e7f8f1f3e3ce3	378	Pfam	PF02146	Sir2 family	94	278	2.6e-59	T	23-10-2024	IPR003000	Sirtuin family	-	-
TRINITY_DN111708_c0_g1_i1.p1	2e4eb434b13619753fd1160ce3a769eb	183	Pfam	PF13176	Tetratricopeptide repeat	4	37	16	T	23-10-2024	IPR019734	Tetratricopeptide repeat	-	-
TRINITY_DN111708_c0_g1_i1.p1	2e4eb434b13619753fd1160ce3a769eb	183	Pfam	PF13424	Tetratricopeptide repeat	121	182	2.6e-08	T	23-10-2024	-	-	-	-
TRINITY_DN111708_c0_g1_i1.p1	2e4eb434b13619753fd1160ce3a769eb	183	Pfam	PF13424	Tetratricopeptide repeat	41	109	2.7e-07	T	23-10-2024	-	-	-	-
TRINITY_DN117256_c0_g1_i1.p1	ad6da7324be951a9a196d76e107b548d	146	Pfam	PF00059	Lectin C-type domain	42	146	0.0009	T	23-10-2024	IPR001304	C-type lectin-like	-	-
TRINITY_DN4763_c0_g1_i4.p1	bdae9eeb17245fd2937bb925a9e3d5d5	435	Pfam	PF00168	C2 domain	298	406	2.6e-08	T	23-10-2024	IPR000008	C2 domain	-	-
TRINITY_DN4763_c0_g1_i4.p1	bdae9eeb17245fd2937bb925a9e3d5d5	435	Pfam	PF00168	C2 domain	158	276	4.5e-11	T	23-10-2024	IPR000008	C2 domain	-	-
TRINITY_DN4701_c0_g1_i1.p1	bdae9eeb17245fd2937bb925a9e3d5d5	435	Pfam	PF00168	C2 domain	298	406	2.6e-08	T	23-10-2024	IPR000008	C2 domain	-	-
TRINITY_DN4701_c0_g1_i1.p1	bdae9eeb17245fd2937bb925a9e3d5d5	435	Pfam	PF00168	C2 domain	158	276	4.5e-11	T	23-10-2024	IPR000008	C2 domain	-	-
TRINITY_DN4763_c0_g1_i1.p1	bdae9eeb17245fd2937bb925a9e3d5d5	435	Pfam	PF00168	C2 domain	298	406	2.6e-08	T	23-10-2024	IPR000008	C2 domain	-	-
TRINITY_DN4763_c0_g1_i1.p1	bdae9eeb17245fd2937bb925a9e3d5d5	435	Pfam	PF00168	C2 domain	158	276	4.5e-11	T	23-10-2024	IPR000008	C2 domain	-	-
TRINITY_DN821_c0_g1_i2.p1	c232957fedb0d6338c2fc0aab686ed39	236	Pfam	PF13664	Domain of unknown function (DUF4149)	71	149	8.6e-15	T	23-10-2024	IPR025423	TMEM205-like	-	-
TRINITY_DN5838_c0_g1_i1.p1	58cb2d8c9f4ae1268f49e5fb7e3d6b22	345	Pfam	PF08423	Rad51	83	340	5.8e-26	T	23-10-2024	IPR013632	DNA recombination and repair protein Rad51-like, C-terminal	-	-
TRINITY_DN5838_c0_g2_i4.p1	58cb2d8c9f4ae1268f49e5fb7e3d6b22	345	Pfam	PF08423	Rad51	83	340	5.8e-26	T	23-10-2024	IPR013632	DNA recombination and repair protein Rad51-like, C-terminal	-	-
TRINITY_DN2124_c0_g1_i1.p1	a50862a161d982016abe36ecadacb3d6	645	Pfam	PF16470	Peptidase S8 pro-domain	25	101	9.4e-18	T	23-10-2024	IPR032815	Peptidase S8, pro-domain	-	-
TRINITY_DN2124_c0_g1_i1.p1	a50862a161d982016abe36ecadacb3d6	645	Pfam	PF00082	Subtilase family	154	439	3.2e-53	T	23-10-2024	IPR000209	Peptidase S8/S53 domain	-	-
TRINITY_DN2124_c0_g1_i1.p1	a50862a161d982016abe36ecadacb3d6	645	Pfam	PF01483	Proprotein convertase P-domain	499	573	3.5e-19	T	23-10-2024	IPR002884	P domain	-	-
TRINITY_DN22762_c0_g1_i1.p1	60a8c610aa9842abdeabcde12831929e	215	Pfam	PF01607	Chitin binding Peritrophin-A domain	31	78	3.5e-08	T	23-10-2024	IPR002557	Chitin binding domain	-	-
TRINITY_DN22762_c0_g1_i1.p1	60a8c610aa9842abdeabcde12831929e	215	Pfam	PF01607	Chitin binding Peritrophin-A domain	91	141	4.5e-08	T	23-10-2024	IPR002557	Chitin binding domain	-	-
TRINITY_DN22762_c0_g1_i1.p1	60a8c610aa9842abdeabcde12831929e	215	Pfam	PF01607	Chitin binding Peritrophin-A domain	162	212	1.4e-06	T	23-10-2024	IPR002557	Chitin binding domain	-	-
TRINITY_DN106476_c0_g1_i1.p1	d1032b5dbddbe61696ef7de6b323393a	533	Pfam	PF06001	CREB-binding protein/p300, atypical RING domain	141	180	2.9e-21	T	23-10-2024	IPR010303	CREB-binding protein/p300, atypical RING domain	-	-
TRINITY_DN106476_c0_g1_i1.p1	d1032b5dbddbe61696ef7de6b323393a	533	Pfam	PF08214	Histone acetylation protein	291	524	5e-72	T	23-10-2024	IPR013178	Histone acetyltransferase Rtt109/CBP	-	-
TRINITY_DN106476_c0_g1_i1.p1	d1032b5dbddbe61696ef7de6b323393a	533	Pfam	PF00439	Bromodomain	48	128	2.4e-15	T	23-10-2024	IPR001487	Bromodomain	-	-
TRINITY_DN11360_c0_g1_i2.p1	45db55e89974e6e5c7fcf40236a44f01	232	Pfam	PF04402	Protein of unknown function (DUF541)	27	182	2.4e-15	T	23-10-2024	IPR007497	Interleukin-1 receptor-associated kinase 1-binding protein 1/DUF541	-	-
TRINITY_DN55382_c0_g1_i1.p1	45db55e89974e6e5c7fcf40236a44f01	232	Pfam	PF04402	Protein of unknown function (DUF541)	27	182	2.4e-15	T	23-10-2024	IPR007497	Interleukin-1 receptor-associated kinase 1-binding protein 1/DUF541	-	-
TRINITY_DN10560_c0_g1_i1.p2	ffa84c68cfd036bf8af1d4bc32925f0b	342	Pfam	PF13324	Grap2 and cyclin-D-interacting, N-terminal	54	189	1.7e-25	T	23-10-2024	IPR049317	Cyclin-D1-binding protein 1-like, N-terminal	-	-
TRINITY_DN10560_c0_g1_i1.p2	ffa84c68cfd036bf8af1d4bc32925f0b	342	Pfam	PF20936	Grap2 and cyclin-D-interacting, C-terminal	209	305	1.8e-16	T	23-10-2024	IPR049318	Cyclin-D1-binding protein 1-like, C-terminal	-	-
TRINITY_DN8720_c0_g1_i3.p1	3477990cbe61bf9b2dfba8a419231644	134	Pfam	PF00106	short chain dehydrogenase	1	131	5.5e-23	T	23-10-2024	IPR002347	Short-chain dehydrogenase/reductase SDR	-	-
TRINITY_DN1615_c0_g1_i12.p1	ef5193ba74c41cd34836be1fca4251ac	1403	Pfam	PF09469	Cordon-bleu ubiquitin-like domain	139	220	0.0008	T	23-10-2024	IPR019025	Cordon-bleu, ubiquitin-like domain	-	-
TRINITY_DN986_c0_g2_i5.p1	9906f3e6e7877fdf65d107564e84c2ee	207	Pfam	PF00105	Zinc finger, C4 type (two domains)	38	107	1.4e-28	T	23-10-2024	IPR001628	Zinc finger, nuclear hormone receptor-type	-	-
TRINITY_DN986_c0_g2_i1.p1	9906f3e6e7877fdf65d107564e84c2ee	207	Pfam	PF00105	Zinc finger, C4 type (two domains)	38	107	1.4e-28	T	23-10-2024	IPR001628	Zinc finger, nuclear hormone receptor-type	-	-
TRINITY_DN4049_c0_g1_i12.p1	35539e6c2854b7856effb21e91f220a4	247	Pfam	PF00725	3-hydroxyacyl-CoA dehydrogenase, C-terminal domain	147	244	4.3e-32	T	23-10-2024	IPR006108	3-hydroxyacyl-CoA dehydrogenase, C-terminal	-	-
TRINITY_DN4049_c0_g1_i12.p1	35539e6c2854b7856effb21e91f220a4	247	Pfam	PF02737	3-hydroxyacyl-CoA dehydrogenase, NAD binding domain	4	145	1.5e-42	T	23-10-2024	IPR006176	3-hydroxyacyl-CoA dehydrogenase, NAD binding	-	-
TRINITY_DN61872_c0_g1_i1.p1	d3a4d42ff8fa417b83f2bec1e42a48ba	130	Pfam	PF13603	Leucyl-tRNA synthetase, editing domain	34	116	0.018	T	23-10-2024	IPR025709	Leucyl-tRNA synthetase, editing domain	-	-
TRINITY_DN19067_c0_g1_i1.p1	85d5a52c4627754efc2344937529753b	316	Pfam	PF00225	Kinesin motor domain	43	266	4e-61	T	23-10-2024	IPR001752	Kinesin motor domain	-	-
TRINITY_DN1934_c0_g1_i1.p1	7f2c4750064982418d0304e80bfccb3c	599	Pfam	PF00652	Ricin-type beta-trefoil lectin domain	462	586	1.2e-23	T	23-10-2024	IPR000772	Ricin B, lectin domain	-	-
TRINITY_DN1934_c0_g1_i1.p1	7f2c4750064982418d0304e80bfccb3c	599	Pfam	PF00535	Glycosyl transferase family 2	150	333	1.4e-32	T	23-10-2024	IPR001173	Glycosyltransferase 2-like	-	-
TRINITY_DN1934_c0_g2_i4.p1	7f2c4750064982418d0304e80bfccb3c	599	Pfam	PF00652	Ricin-type beta-trefoil lectin domain	462	586	1.2e-23	T	23-10-2024	IPR000772	Ricin B, lectin domain	-	-
TRINITY_DN1934_c0_g2_i4.p1	7f2c4750064982418d0304e80bfccb3c	599	Pfam	PF00535	Glycosyl transferase family 2	150	333	1.4e-32	T	23-10-2024	IPR001173	Glycosyltransferase 2-like	-	-
TRINITY_DN1934_c0_g2_i5.p1	7f2c4750064982418d0304e80bfccb3c	599	Pfam	PF00652	Ricin-type beta-trefoil lectin domain	462	586	1.2e-23	T	23-10-2024	IPR000772	Ricin B, lectin domain	-	-
TRINITY_DN1934_c0_g2_i5.p1	7f2c4750064982418d0304e80bfccb3c	599	Pfam	PF00535	Glycosyl transferase family 2	150	333	1.4e-32	T	23-10-2024	IPR001173	Glycosyltransferase 2-like	-	-
TRINITY_DN1934_c0_g2_i1.p1	7f2c4750064982418d0304e80bfccb3c	599	Pfam	PF00652	Ricin-type beta-trefoil lectin domain	462	586	1.2e-23	T	23-10-2024	IPR000772	Ricin B, lectin domain	-	-
TRINITY_DN1934_c0_g2_i1.p1	7f2c4750064982418d0304e80bfccb3c	599	Pfam	PF00535	Glycosyl transferase family 2	150	333	1.4e-32	T	23-10-2024	IPR001173	Glycosyltransferase 2-like	-	-
TRINITY_DN597_c0_g1_i2.p1	830a1be69a69fffcd1394ee028556451	165	Pfam	PF04101	Glycosyltransferase family 28 C-terminal domain	4	145	1.2e-22	T	23-10-2024	IPR007235	Glycosyl transferase, family 28, C-terminal	-	-
TRINITY_DN8894_c0_g1_i2.p1	3e6934aeb76423759ea55b9dcc52556d	681	Pfam	PF00005	ABC transporter	102	248	7.7e-26	T	23-10-2024	IPR003439	ABC transporter-like, ATP-binding domain	-	-
TRINITY_DN8894_c0_g1_i2.p1	3e6934aeb76423759ea55b9dcc52556d	681	Pfam	PF19055	ABC-2 type transporter	277	336	0.01	T	23-10-2024	IPR043926	ABC transporter family G domain	-	-
TRINITY_DN8894_c0_g1_i2.p1	3e6934aeb76423759ea55b9dcc52556d	681	Pfam	PF01061	ABC-2 type transporter	404	613	5.9e-45	T	23-10-2024	IPR013525	ABC-2 type transporter, transmembrane domain	-	-
TRINITY_DN8894_c0_g1_i1.p1	3e6934aeb76423759ea55b9dcc52556d	681	Pfam	PF00005	ABC transporter	102	248	7.7e-26	T	23-10-2024	IPR003439	ABC transporter-like, ATP-binding domain	-	-
TRINITY_DN8894_c0_g1_i1.p1	3e6934aeb76423759ea55b9dcc52556d	681	Pfam	PF19055	ABC-2 type transporter	277	336	0.01	T	23-10-2024	IPR043926	ABC transporter family G domain	-	-
TRINITY_DN8894_c0_g1_i1.p1	3e6934aeb76423759ea55b9dcc52556d	681	Pfam	PF01061	ABC-2 type transporter	404	613	5.9e-45	T	23-10-2024	IPR013525	ABC-2 type transporter, transmembrane domain	-	-
TRINITY_DN8894_c0_g2_i2.p1	3e6934aeb76423759ea55b9dcc52556d	681	Pfam	PF00005	ABC transporter	102	248	7.7e-26	T	23-10-2024	IPR003439	ABC transporter-like, ATP-binding domain	-	-
TRINITY_DN8894_c0_g2_i2.p1	3e6934aeb76423759ea55b9dcc52556d	681	Pfam	PF19055	ABC-2 type transporter	277	336	0.01	T	23-10-2024	IPR043926	ABC transporter family G domain	-	-
TRINITY_DN8894_c0_g2_i2.p1	3e6934aeb76423759ea55b9dcc52556d	681	Pfam	PF01061	ABC-2 type transporter	404	613	5.9e-45	T	23-10-2024	IPR013525	ABC-2 type transporter, transmembrane domain	-	-
TRINITY_DN4630_c1_g1_i4.p1	62f75b8a84b2c6a7a07e05abadea03b6	127	Pfam	PF00929	Exonuclease	46	124	3.5e-12	T	23-10-2024	IPR013520	Exonuclease, RNase T/DNA polymerase III	-	-
TRINITY_DN12468_c0_g1_i1.p1	1a3fd8203edf54882c6d9271386282f3	532	Pfam	PF00169	PH domain	271	362	3e-16	T	23-10-2024	IPR001849	Pleckstrin homology domain	-	-
TRINITY_DN12468_c0_g1_i1.p1	1a3fd8203edf54882c6d9271386282f3	532	Pfam	PF00169	PH domain	379	479	1.5e-05	T	23-10-2024	IPR001849	Pleckstrin homology domain	-	-
TRINITY_DN39357_c1_g1_i1.p1	fba7299ef0d3fe8210bf860a7e952109	663	Pfam	PF00271	Helicase conserved C-terminal domain	481	584	8.8e-19	T	23-10-2024	IPR001650	Helicase, C-terminal domain-like	-	-
TRINITY_DN39357_c1_g1_i1.p1	fba7299ef0d3fe8210bf860a7e952109	663	Pfam	PF00270	DEAD/DEAH box helicase	196	410	1e-29	T	23-10-2024	IPR011545	DEAD/DEAH box helicase domain	-	-
TRINITY_DN8944_c0_g1_i10.p1	987c0fd08a820e75e720b085a07c1443	1300	Pfam	PF05378	Hydantoinase/oxoprolinase N-terminal region	10	216	4.5e-50	T	23-10-2024	IPR008040	Hydantoinase/oxoprolinase, N-terminal	-	-
TRINITY_DN8944_c0_g1_i10.p1	987c0fd08a820e75e720b085a07c1443	1300	Pfam	PF19278	Hydantoinase/oxoprolinase C-terminal domain	551	715	0.00011	T	23-10-2024	IPR049517	Acetophenone carboxylase-like, C-terminal domain	-	-
TRINITY_DN8944_c0_g1_i10.p1	987c0fd08a820e75e720b085a07c1443	1300	Pfam	PF02538	Hydantoinase B/oxoprolinase	739	1267	1.4e-199	T	23-10-2024	IPR003692	Hydantoinase B/oxoprolinase	-	-
TRINITY_DN8944_c0_g1_i10.p1	987c0fd08a820e75e720b085a07c1443	1300	Pfam	PF01968	Hydantoinase/oxoprolinase	236	536	3.7e-105	T	23-10-2024	IPR002821	Hydantoinase A/oxoprolinase	-	-
TRINITY_DN112748_c0_g1_i1.p1	19530db00fd31a85c7ec5cdf18dc95bd	309	Pfam	PF10523	BEN domain	95	162	4.7e-05	T	23-10-2024	IPR018379	BEN domain	-	-
TRINITY_DN2061_c0_g2_i3.p1	def2f64fdfa807972e493f06cfd1adb6	258	Pfam	PF15306	LIN37	86	239	1.8e-37	T	23-10-2024	IPR028226	Protein LIN37	-	-
TRINITY_DN2061_c0_g1_i2.p1	def2f64fdfa807972e493f06cfd1adb6	258	Pfam	PF15306	LIN37	86	239	1.8e-37	T	23-10-2024	IPR028226	Protein LIN37	-	-
TRINITY_DN2061_c0_g1_i1.p1	def2f64fdfa807972e493f06cfd1adb6	258	Pfam	PF15306	LIN37	86	239	1.8e-37	T	23-10-2024	IPR028226	Protein LIN37	-	-
TRINITY_DN2061_c0_g2_i1.p1	def2f64fdfa807972e493f06cfd1adb6	258	Pfam	PF15306	LIN37	86	239	1.8e-37	T	23-10-2024	IPR028226	Protein LIN37	-	-
TRINITY_DN21232_c0_g1_i2.p2	31936d97331f64b70e9915256e689ba7	125	Pfam	PF01039	Carboxyl transferase domain	2	120	1.5e-34	T	23-10-2024	IPR034733	Acetyl-coenzyme A carboxylase carboxyl transferase subunit beta	-	-
TRINITY_DN21232_c0_g1_i5.p1	31936d97331f64b70e9915256e689ba7	125	Pfam	PF01039	Carboxyl transferase domain	2	120	1.5e-34	T	23-10-2024	IPR034733	Acetyl-coenzyme A carboxylase carboxyl transferase subunit beta	-	-
TRINITY_DN3044_c1_g2_i1.p1	ee95bfbdddd6eb1a9312e24fdd306924	191	Pfam	PF00020	TNFR/NGFR cysteine-rich region	56	95	5e-07	T	23-10-2024	IPR001368	TNFR/NGFR cysteine-rich region	-	-
TRINITY_DN3044_c1_g3_i1.p1	ee95bfbdddd6eb1a9312e24fdd306924	191	Pfam	PF00020	TNFR/NGFR cysteine-rich region	56	95	5e-07	T	23-10-2024	IPR001368	TNFR/NGFR cysteine-rich region	-	-
TRINITY_DN109698_c0_g1_i2.p1	0660c8d28482bfa1ecb71f0b4ed722e5	302	Pfam	PF00640	Phosphotyrosine interaction domain (PTB/PID)	39	166	6.5e-26	T	23-10-2024	IPR006020	PTB/PI domain	-	-
TRINITY_DN3402_c0_g1_i27.p2	e8247543a2288506d54d0918331ceb55	1045	Pfam	PF00621	RhoGEF domain	500	675	2.2e-38	T	23-10-2024	IPR000219	Dbl homology (DH) domain	-	-
TRINITY_DN3402_c0_g1_i27.p2	e8247543a2288506d54d0918331ceb55	1045	Pfam	PF22697	SOS1/NGEF-like PH domain	24	133	8e-25	T	23-10-2024	IPR055251	SOS1/NGEF-like, PH domain	-	-
TRINITY_DN3402_c0_g1_i27.p2	e8247543a2288506d54d0918331ceb55	1045	Pfam	PF22697	SOS1/NGEF-like PH domain	690	800	2e-27	T	23-10-2024	IPR055251	SOS1/NGEF-like, PH domain	-	-
TRINITY_DN3402_c0_g1_i27.p2	e8247543a2288506d54d0918331ceb55	1045	Pfam	PF16609	SH3-RhoGEF linking unstructured region	304	458	1.9e-05	T	23-10-2024	-	-	-	-
TRINITY_DN3402_c0_g1_i36.p1	e8247543a2288506d54d0918331ceb55	1045	Pfam	PF00621	RhoGEF domain	500	675	2.2e-38	T	23-10-2024	IPR000219	Dbl homology (DH) domain	-	-
TRINITY_DN3402_c0_g1_i36.p1	e8247543a2288506d54d0918331ceb55	1045	Pfam	PF22697	SOS1/NGEF-like PH domain	24	133	8e-25	T	23-10-2024	IPR055251	SOS1/NGEF-like, PH domain	-	-
TRINITY_DN3402_c0_g1_i36.p1	e8247543a2288506d54d0918331ceb55	1045	Pfam	PF22697	SOS1/NGEF-like PH domain	690	800	2e-27	T	23-10-2024	IPR055251	SOS1/NGEF-like, PH domain	-	-
TRINITY_DN3402_c0_g1_i36.p1	e8247543a2288506d54d0918331ceb55	1045	Pfam	PF16609	SH3-RhoGEF linking unstructured region	304	458	1.9e-05	T	23-10-2024	-	-	-	-
TRINITY_DN3402_c0_g1_i26.p1	e8247543a2288506d54d0918331ceb55	1045	Pfam	PF00621	RhoGEF domain	500	675	2.2e-38	T	23-10-2024	IPR000219	Dbl homology (DH) domain	-	-
TRINITY_DN3402_c0_g1_i26.p1	e8247543a2288506d54d0918331ceb55	1045	Pfam	PF22697	SOS1/NGEF-like PH domain	24	133	8e-25	T	23-10-2024	IPR055251	SOS1/NGEF-like, PH domain	-	-
TRINITY_DN3402_c0_g1_i26.p1	e8247543a2288506d54d0918331ceb55	1045	Pfam	PF22697	SOS1/NGEF-like PH domain	690	800	2e-27	T	23-10-2024	IPR055251	SOS1/NGEF-like, PH domain	-	-
TRINITY_DN3402_c0_g1_i26.p1	e8247543a2288506d54d0918331ceb55	1045	Pfam	PF16609	SH3-RhoGEF linking unstructured region	304	458	1.9e-05	T	23-10-2024	-	-	-	-
TRINITY_DN3402_c0_g1_i14.p1	e8247543a2288506d54d0918331ceb55	1045	Pfam	PF00621	RhoGEF domain	500	675	2.2e-38	T	23-10-2024	IPR000219	Dbl homology (DH) domain	-	-
TRINITY_DN3402_c0_g1_i14.p1	e8247543a2288506d54d0918331ceb55	1045	Pfam	PF22697	SOS1/NGEF-like PH domain	24	133	8e-25	T	23-10-2024	IPR055251	SOS1/NGEF-like, PH domain	-	-
TRINITY_DN3402_c0_g1_i14.p1	e8247543a2288506d54d0918331ceb55	1045	Pfam	PF22697	SOS1/NGEF-like PH domain	690	800	2e-27	T	23-10-2024	IPR055251	SOS1/NGEF-like, PH domain	-	-
TRINITY_DN3402_c0_g1_i14.p1	e8247543a2288506d54d0918331ceb55	1045	Pfam	PF16609	SH3-RhoGEF linking unstructured region	304	458	1.9e-05	T	23-10-2024	-	-	-	-
TRINITY_DN3402_c0_g1_i2.p1	e8247543a2288506d54d0918331ceb55	1045	Pfam	PF00621	RhoGEF domain	500	675	2.2e-38	T	23-10-2024	IPR000219	Dbl homology (DH) domain	-	-
TRINITY_DN3402_c0_g1_i2.p1	e8247543a2288506d54d0918331ceb55	1045	Pfam	PF22697	SOS1/NGEF-like PH domain	24	133	8e-25	T	23-10-2024	IPR055251	SOS1/NGEF-like, PH domain	-	-
TRINITY_DN3402_c0_g1_i2.p1	e8247543a2288506d54d0918331ceb55	1045	Pfam	PF22697	SOS1/NGEF-like PH domain	690	800	2e-27	T	23-10-2024	IPR055251	SOS1/NGEF-like, PH domain	-	-
TRINITY_DN3402_c0_g1_i2.p1	e8247543a2288506d54d0918331ceb55	1045	Pfam	PF16609	SH3-RhoGEF linking unstructured region	304	458	1.9e-05	T	23-10-2024	-	-	-	-
TRINITY_DN3402_c0_g1_i26.p2	e8247543a2288506d54d0918331ceb55	1045	Pfam	PF00621	RhoGEF domain	500	675	2.2e-38	T	23-10-2024	IPR000219	Dbl homology (DH) domain	-	-
TRINITY_DN3402_c0_g1_i26.p2	e8247543a2288506d54d0918331ceb55	1045	Pfam	PF22697	SOS1/NGEF-like PH domain	24	133	8e-25	T	23-10-2024	IPR055251	SOS1/NGEF-like, PH domain	-	-
TRINITY_DN3402_c0_g1_i26.p2	e8247543a2288506d54d0918331ceb55	1045	Pfam	PF22697	SOS1/NGEF-like PH domain	690	800	2e-27	T	23-10-2024	IPR055251	SOS1/NGEF-like, PH domain	-	-
TRINITY_DN3402_c0_g1_i26.p2	e8247543a2288506d54d0918331ceb55	1045	Pfam	PF16609	SH3-RhoGEF linking unstructured region	304	458	1.9e-05	T	23-10-2024	-	-	-	-
TRINITY_DN3402_c0_g1_i16.p1	e8247543a2288506d54d0918331ceb55	1045	Pfam	PF00621	RhoGEF domain	500	675	2.2e-38	T	23-10-2024	IPR000219	Dbl homology (DH) domain	-	-
TRINITY_DN3402_c0_g1_i16.p1	e8247543a2288506d54d0918331ceb55	1045	Pfam	PF22697	SOS1/NGEF-like PH domain	24	133	8e-25	T	23-10-2024	IPR055251	SOS1/NGEF-like, PH domain	-	-
TRINITY_DN3402_c0_g1_i16.p1	e8247543a2288506d54d0918331ceb55	1045	Pfam	PF22697	SOS1/NGEF-like PH domain	690	800	2e-27	T	23-10-2024	IPR055251	SOS1/NGEF-like, PH domain	-	-
TRINITY_DN3402_c0_g1_i16.p1	e8247543a2288506d54d0918331ceb55	1045	Pfam	PF16609	SH3-RhoGEF linking unstructured region	304	458	1.9e-05	T	23-10-2024	-	-	-	-
TRINITY_DN3402_c0_g1_i11.p2	e8247543a2288506d54d0918331ceb55	1045	Pfam	PF00621	RhoGEF domain	500	675	2.2e-38	T	23-10-2024	IPR000219	Dbl homology (DH) domain	-	-
TRINITY_DN3402_c0_g1_i11.p2	e8247543a2288506d54d0918331ceb55	1045	Pfam	PF22697	SOS1/NGEF-like PH domain	24	133	8e-25	T	23-10-2024	IPR055251	SOS1/NGEF-like, PH domain	-	-
TRINITY_DN3402_c0_g1_i11.p2	e8247543a2288506d54d0918331ceb55	1045	Pfam	PF22697	SOS1/NGEF-like PH domain	690	800	2e-27	T	23-10-2024	IPR055251	SOS1/NGEF-like, PH domain	-	-
TRINITY_DN3402_c0_g1_i11.p2	e8247543a2288506d54d0918331ceb55	1045	Pfam	PF16609	SH3-RhoGEF linking unstructured region	304	458	1.9e-05	T	23-10-2024	-	-	-	-
TRINITY_DN433_c0_g1_i1.p1	600447d2284f71774ee67dec1d57919b	439	Pfam	PF15477	Small acidic protein family	344	424	6.1e-12	T	23-10-2024	IPR028124	Small acidic protein-like domain	-	-
TRINITY_DN7445_c0_g1_i1.p1	dd02bf31a69db97ec270af60c6eb97e8	488	Pfam	PF20644	Rrn7/TAF1B, N-terminal cyclin domain	231	314	0.00021	T	23-10-2024	IPR048540	Rrn7/TAF1B, N-terminal cyclin domain	-	-
TRINITY_DN7445_c0_g1_i1.p1	dd02bf31a69db97ec270af60c6eb97e8	488	Pfam	PF20645	Rrn7/TAF1B, C-terminal cyclin domain	360	439	3.4e-08	T	23-10-2024	IPR048538	Rrn7/TAF1B, C-terminal cyclin domain	-	-
TRINITY_DN7445_c0_g1_i1.p1	dd02bf31a69db97ec270af60c6eb97e8	488	Pfam	PF11781	Zinc-finger of RNA-polymerase I-specific TFIIB, Rrn7	2	29	0.001	T	23-10-2024	IPR021752	Transcription initiation factor Rrn7, Zinc-finger	-	-
TRINITY_DN829_c0_g2_i2.p1	d0444348826f1e779e8163a3ad1c41a3	657	Pfam	PF09058	L27_1	4	60	1.5e-26	T	23-10-2024	IPR015143	L27-1	-	-
TRINITY_DN829_c0_g2_i2.p1	d0444348826f1e779e8163a3ad1c41a3	657	Pfam	PF00018	SH3 domain	539	582	0.001	T	23-10-2024	IPR001452	SH3 domain	-	-
TRINITY_DN829_c0_g2_i2.p1	d0444348826f1e779e8163a3ad1c41a3	657	Pfam	PF00595	PDZ domain	176	259	7.2e-17	T	23-10-2024	IPR001478	PDZ domain	-	-
TRINITY_DN829_c0_g2_i2.p1	d0444348826f1e779e8163a3ad1c41a3	657	Pfam	PF00595	PDZ domain	425	501	1.7e-18	T	23-10-2024	IPR001478	PDZ domain	-	-
TRINITY_DN829_c0_g2_i2.p1	d0444348826f1e779e8163a3ad1c41a3	657	Pfam	PF00595	PDZ domain	272	354	6.7e-17	T	23-10-2024	IPR001478	PDZ domain	-	-
TRINITY_DN110696_c0_g1_i1.p1	eaf7ca073059bc030eef7b84e46d39f6	228	Pfam	PF01061	ABC-2 type transporter	18	144	2.9e-12	T	23-10-2024	IPR013525	ABC-2 type transporter, transmembrane domain	-	-
TRINITY_DN2360_c0_g1_i1.p1	f1daa42d2d0ffda70aff5b50663e2b98	100	Pfam	PF14745	WASH complex subunit 4, N-terminal	30	70	0.0014	T	23-10-2024	IPR028191	WASH complex subunit 4, N-terminal	-	-
TRINITY_DN9406_c0_g2_i17.p1	b38c1b49d11aca86220b8a24026623e2	365	Pfam	PF08567	TFIIH p62 subunit, N-terminal domain	16	100	2.9e-18	T	23-10-2024	IPR013876	TFIIH p62 subunit, N-terminal	-	-
TRINITY_DN9406_c0_g2_i17.p1	b38c1b49d11aca86220b8a24026623e2	365	Pfam	PF03909	BSD domain	183	236	1.5e-15	T	23-10-2024	IPR005607	BSD domain	-	-
TRINITY_DN9406_c0_g2_i18.p1	b38c1b49d11aca86220b8a24026623e2	365	Pfam	PF08567	TFIIH p62 subunit, N-terminal domain	16	100	2.9e-18	T	23-10-2024	IPR013876	TFIIH p62 subunit, N-terminal	-	-
TRINITY_DN9406_c0_g2_i18.p1	b38c1b49d11aca86220b8a24026623e2	365	Pfam	PF03909	BSD domain	183	236	1.5e-15	T	23-10-2024	IPR005607	BSD domain	-	-
TRINITY_DN9406_c0_g2_i13.p1	b38c1b49d11aca86220b8a24026623e2	365	Pfam	PF08567	TFIIH p62 subunit, N-terminal domain	16	100	2.9e-18	T	23-10-2024	IPR013876	TFIIH p62 subunit, N-terminal	-	-
TRINITY_DN9406_c0_g2_i13.p1	b38c1b49d11aca86220b8a24026623e2	365	Pfam	PF03909	BSD domain	183	236	1.5e-15	T	23-10-2024	IPR005607	BSD domain	-	-
TRINITY_DN70511_c0_g1_i1.p1	2c86a228127badf7a4813a53e003c6c2	301	Pfam	PF00352	Transcription factor TFIID (or TATA-binding protein, TBP)	126	207	4.5e-31	T	23-10-2024	IPR000814	TATA-box binding protein	-	-
TRINITY_DN70511_c0_g1_i1.p1	2c86a228127badf7a4813a53e003c6c2	301	Pfam	PF00352	Transcription factor TFIID (or TATA-binding protein, TBP)	215	297	1.5e-28	T	23-10-2024	IPR000814	TATA-box binding protein	-	-
TRINITY_DN106017_c0_g1_i1.p1	2c86a228127badf7a4813a53e003c6c2	301	Pfam	PF00352	Transcription factor TFIID (or TATA-binding protein, TBP)	126	207	4.5e-31	T	23-10-2024	IPR000814	TATA-box binding protein	-	-
TRINITY_DN106017_c0_g1_i1.p1	2c86a228127badf7a4813a53e003c6c2	301	Pfam	PF00352	Transcription factor TFIID (or TATA-binding protein, TBP)	215	297	1.5e-28	T	23-10-2024	IPR000814	TATA-box binding protein	-	-
TRINITY_DN1264_c0_g2_i1.p1	a525d64e96522c4d993e06fec1066729	584	Pfam	PF13927	Immunoglobulin domain	218	287	1.6e-08	T	23-10-2024	-	-	-	-
TRINITY_DN1264_c0_g2_i1.p1	a525d64e96522c4d993e06fec1066729	584	Pfam	PF13927	Immunoglobulin domain	20	92	1.3e-05	T	23-10-2024	-	-	-	-
TRINITY_DN1264_c0_g2_i1.p1	a525d64e96522c4d993e06fec1066729	584	Pfam	PF08205	CD80-like C2-set immunoglobulin domain	124	192	4.3e-10	T	23-10-2024	IPR013162	CD80-like, immunoglobulin C2-set	-	-
TRINITY_DN112534_c0_g1_i1.p1	9464f174b429272bf98649730cef54cf	337	Pfam	PF00069	Protein kinase domain	34	295	2.7e-70	T	23-10-2024	IPR000719	Protein kinase domain	-	-
TRINITY_DN106404_c0_g1_i1.p1	40845adea51ed5513a76db7460342224	289	Pfam	PF15663	Zinc-finger containing family	40	118	6.9e-05	T	23-10-2024	IPR041686	Zinc-finger CCCH domain	-	-
TRINITY_DN106404_c0_g1_i1.p1	40845adea51ed5513a76db7460342224	289	Pfam	PF00098	Zinc knuckle	249	265	0.0075	T	23-10-2024	IPR001878	Zinc finger, CCHC-type	-	-
TRINITY_DN106404_c0_g1_i1.p1	40845adea51ed5513a76db7460342224	289	Pfam	PF00098	Zinc knuckle	187	201	5.6	T	23-10-2024	IPR001878	Zinc finger, CCHC-type	-	-
TRINITY_DN52108_c0_g1_i1.p1	40845adea51ed5513a76db7460342224	289	Pfam	PF15663	Zinc-finger containing family	40	118	6.9e-05	T	23-10-2024	IPR041686	Zinc-finger CCCH domain	-	-
TRINITY_DN52108_c0_g1_i1.p1	40845adea51ed5513a76db7460342224	289	Pfam	PF00098	Zinc knuckle	249	265	0.0075	T	23-10-2024	IPR001878	Zinc finger, CCHC-type	-	-
TRINITY_DN52108_c0_g1_i1.p1	40845adea51ed5513a76db7460342224	289	Pfam	PF00098	Zinc knuckle	187	201	5.6	T	23-10-2024	IPR001878	Zinc finger, CCHC-type	-	-
TRINITY_DN3629_c0_g1_i4.p1	f7d2603605c1283bf679c4d466c11c6d	226	Pfam	PF00852	Glycosyltransferase family 10 (fucosyltransferase) C-term	37	206	1.3e-45	T	23-10-2024	IPR055270	Fucosyltransferase, C-terminal	-	-
TRINITY_DN2157_c0_g1_i1.p1	65e5b40ae04ccf8b18838626367b202d	2736	Pfam	PF00520	Ion transport protein	2472	2643	2.6e-17	T	23-10-2024	IPR005821	Ion transport domain	-	-
TRINITY_DN2157_c0_g1_i1.p1	65e5b40ae04ccf8b18838626367b202d	2736	Pfam	PF01365	RIH domain	1	88	1e-12	T	23-10-2024	IPR000699	RIH domain	-	-
TRINITY_DN2157_c0_g1_i1.p1	65e5b40ae04ccf8b18838626367b202d	2736	Pfam	PF13499	EF-hand domain pair	1792	1847	0.00014	T	23-10-2024	IPR002048	EF-hand domain	-	-
TRINITY_DN2157_c0_g1_i1.p1	65e5b40ae04ccf8b18838626367b202d	2736	Pfam	PF02026	RyR domain	560	642	1.9e-18	T	23-10-2024	IPR003032	Ryanodine receptor Ryr	-	-
TRINITY_DN2157_c0_g1_i1.p1	65e5b40ae04ccf8b18838626367b202d	2736	Pfam	PF02026	RyR domain	447	537	1.5e-27	T	23-10-2024	IPR003032	Ryanodine receptor Ryr	-	-
TRINITY_DN2157_c0_g1_i1.p1	65e5b40ae04ccf8b18838626367b202d	2736	Pfam	PF08454	RyR and IP3R Homology associated	1592	1707	3.9e-26	T	23-10-2024	IPR013662	RyR/IP3R Homology associated domain	-	-
TRINITY_DN2157_c0_g1_i1.p1	65e5b40ae04ccf8b18838626367b202d	2736	Pfam	PF06459	Ryanodine Receptor TM 4-6	2117	2373	1.6e-44	T	23-10-2024	IPR009460	Ryanodine Receptor TM 4-6	-	-
TRINITY_DN88561_c0_g1_i1.p1	86361325fdab2701d8f4870f64da53ff	164	Pfam	PF00293	NUDIX domain	30	131	0.19	T	23-10-2024	IPR000086	NUDIX hydrolase domain	-	-
TRINITY_DN69965_c0_g1_i1.p1	17152bd8a5afd64317505e2a143569dd	343	Pfam	PF00889	Elongation factor TS	92	334	3.1e-28	T	23-10-2024	IPR014039	Translation elongation factor EFTs/EF1B, dimerisation	-	-
TRINITY_DN43676_c0_g1_i1.p1	35fa2617144760351016738369b19a31	208	Pfam	PF00501	AMP-binding enzyme	2	184	8.2e-25	T	23-10-2024	IPR000873	AMP-dependent synthetase/ligase domain	-	-
TRINITY_DN43676_c0_g1_i3.p1	35fa2617144760351016738369b19a31	208	Pfam	PF00501	AMP-binding enzyme	2	184	8.2e-25	T	23-10-2024	IPR000873	AMP-dependent synthetase/ligase domain	-	-
TRINITY_DN43676_c0_g1_i2.p1	35fa2617144760351016738369b19a31	208	Pfam	PF00501	AMP-binding enzyme	2	184	8.2e-25	T	23-10-2024	IPR000873	AMP-dependent synthetase/ligase domain	-	-
TRINITY_DN51921_c0_g1_i5.p1	d86891ca45ac47ab4541ea2ac20b507c	417	Pfam	PF22562	UBA-like domain	21	63	2.8e-09	T	23-10-2024	IPR015940	Ubiquitin-associated domain	-	-
TRINITY_DN51921_c0_g1_i5.p1	d86891ca45ac47ab4541ea2ac20b507c	417	Pfam	PF14604	Variant SH3 domain	272	326	9.5e-11	T	23-10-2024	IPR001452	SH3 domain	-	-
TRINITY_DN105717_c0_g1_i1.p1	85f8b7066a2b0816cefde667320f248a	113	Pfam	PF00400	WD domain, G-beta repeat	20	53	0.15	T	23-10-2024	IPR001680	WD40 repeat	-	-
TRINITY_DN105717_c0_g1_i1.p1	85f8b7066a2b0816cefde667320f248a	113	Pfam	PF00400	WD domain, G-beta repeat	64	99	1.8	T	23-10-2024	IPR001680	WD40 repeat	-	-
TRINITY_DN5448_c0_g1_i8.p4	30ceeea9926aa526565b6c4e3fb97195	154	Pfam	PF07679	Immunoglobulin I-set domain	34	125	1.3e-12	T	23-10-2024	IPR013098	Immunoglobulin I-set	-	-
TRINITY_DN5577_c0_g1_i2.p1	8c0fd5adebc86c516eb9e6f9b0fd31df	769	Pfam	PF00755	Choline/Carnitine o-acyltransferase	170	755	1.4e-173	T	23-10-2024	IPR039551	Choline/carnitine acyltransferase domain	-	-
TRINITY_DN5577_c0_g2_i2.p1	8c0fd5adebc86c516eb9e6f9b0fd31df	769	Pfam	PF00755	Choline/Carnitine o-acyltransferase	170	755	1.4e-173	T	23-10-2024	IPR039551	Choline/carnitine acyltransferase domain	-	-
TRINITY_DN71058_c0_g1_i1.p1	8127c117b17df301e1fea6eb3e8bf902	186	Pfam	PF00651	BTB/POZ domain	40	138	3.3e-11	T	23-10-2024	IPR000210	BTB/POZ domain	-	-
TRINITY_DN21147_c0_g1_i3.p1	624285ce989031052b9bbb9eeb9b2714	590	Pfam	PF05334	Protein of unknown function (DUF719)	185	362	1.5e-45	T	23-10-2024	IPR007998	Protein of unknown function DUF719	-	-
TRINITY_DN21147_c0_g1_i1.p1	624285ce989031052b9bbb9eeb9b2714	590	Pfam	PF05334	Protein of unknown function (DUF719)	185	362	1.5e-45	T	23-10-2024	IPR007998	Protein of unknown function DUF719	-	-
TRINITY_DN5212_c0_g3_i1.p1	004049d3a8e6aacdbe88a897f10ba3df	279	Pfam	PF13843	Transposase IS4	4	253	1.3e-61	T	23-10-2024	IPR029526	PiggyBac transposable element-derived protein	-	-
TRINITY_DN6303_c0_g2_i2.p1	d003b41f97658cd8f4ac95d66a9649f4	221	Pfam	PF21789	TNP-like, RNase H C-terminal domain	149	178	0.00046	T	23-10-2024	IPR048367	Transposable element P transposase-like, RNase H, C-terminal domain	-	-
TRINITY_DN6303_c0_g2_i2.p1	d003b41f97658cd8f4ac95d66a9649f4	221	Pfam	PF21788	TNP-like, GTP-binding insertion domain	5	76	4.5e-07	T	23-10-2024	IPR048366	Transposable element P transposase-like, GTP-binding insertion domain	-	-
TRINITY_DN6303_c0_g2_i1.p1	d003b41f97658cd8f4ac95d66a9649f4	221	Pfam	PF21789	TNP-like, RNase H C-terminal domain	149	178	0.00046	T	23-10-2024	IPR048367	Transposable element P transposase-like, RNase H, C-terminal domain	-	-
TRINITY_DN6303_c0_g2_i1.p1	d003b41f97658cd8f4ac95d66a9649f4	221	Pfam	PF21788	TNP-like, GTP-binding insertion domain	5	76	4.5e-07	T	23-10-2024	IPR048366	Transposable element P transposase-like, GTP-binding insertion domain	-	-
TRINITY_DN451_c0_g2_i10.p1	a0eda7e0f395033d06107ef8441a6aaa	199	Pfam	PF00069	Protein kinase domain	8	171	1.3e-40	T	23-10-2024	IPR000719	Protein kinase domain	-	-
TRINITY_DN451_c0_g1_i19.p1	a0eda7e0f395033d06107ef8441a6aaa	199	Pfam	PF00069	Protein kinase domain	8	171	1.3e-40	T	23-10-2024	IPR000719	Protein kinase domain	-	-
TRINITY_DN451_c0_g1_i22.p1	a0eda7e0f395033d06107ef8441a6aaa	199	Pfam	PF00069	Protein kinase domain	8	171	1.3e-40	T	23-10-2024	IPR000719	Protein kinase domain	-	-
TRINITY_DN451_c0_g1_i12.p1	a0eda7e0f395033d06107ef8441a6aaa	199	Pfam	PF00069	Protein kinase domain	8	171	1.3e-40	T	23-10-2024	IPR000719	Protein kinase domain	-	-
TRINITY_DN451_c0_g1_i9.p1	a0eda7e0f395033d06107ef8441a6aaa	199	Pfam	PF00069	Protein kinase domain	8	171	1.3e-40	T	23-10-2024	IPR000719	Protein kinase domain	-	-
TRINITY_DN6847_c0_g2_i4.p1	876d8feef831a8952fa2e918770c5d48	691	Pfam	PF07779	10 TM Acyl Transferase domain found in Cas1p	301	687	2.1e-171	T	23-10-2024	IPR012419	Cas1p, 10 TM acyl transferase domain	-	-
TRINITY_DN10311_c0_g1_i1.p1	0a0f4eaef3fd60b0c839cfb69b6b892a	276	Pfam	PF00400	WD domain, G-beta repeat	61	91	110	T	23-10-2024	IPR001680	WD40 repeat	-	-
TRINITY_DN10311_c0_g1_i1.p1	0a0f4eaef3fd60b0c839cfb69b6b892a	276	Pfam	PF00400	WD domain, G-beta repeat	140	176	0.034	T	23-10-2024	IPR001680	WD40 repeat	-	-
TRINITY_DN10311_c0_g1_i1.p1	0a0f4eaef3fd60b0c839cfb69b6b892a	276	Pfam	PF00400	WD domain, G-beta repeat	103	133	25	T	23-10-2024	IPR001680	WD40 repeat	-	-
TRINITY_DN89697_c0_g1_i4.p1	ae884b6b5618350d63894fe86334b047	263	Pfam	PF13837	Myb/SANT-like DNA-binding domain	68	156	6.4e-11	T	23-10-2024	IPR044822	Myb/SANT-like DNA-binding domain 4	-	-
TRINITY_DN110768_c0_g1_i1.p1	884c6ab9a7a4f853ce702d06f4d9467d	122	Pfam	PF00041	Fibronectin type III domain	5	82	4.6e-06	T	23-10-2024	IPR003961	Fibronectin type III	-	-
TRINITY_DN4103_c0_g1_i1.p1	1daa058d5c9d3281a9563d1094c93f12	544	Pfam	PF10179	Neuron-derived neurotrophic factor, first Fn(III) domain	173	299	2.4e-20	T	23-10-2024	IPR055271	Neuron-derived neurotrophic factor, first Fn(III) domain	-	-
TRINITY_DN4103_c0_g1_i1.p1	1daa058d5c9d3281a9563d1094c93f12	544	Pfam	PF19433	Neuron-derived Neurotrophic Factor C-terminal	361	539	2.7e-30	T	23-10-2024	IPR045805	Protein NDNF, C-terminal	-	-
TRINITY_DN70418_c0_g1_i1.p1	1daa058d5c9d3281a9563d1094c93f12	544	Pfam	PF10179	Neuron-derived neurotrophic factor, first Fn(III) domain	173	299	2.4e-20	T	23-10-2024	IPR055271	Neuron-derived neurotrophic factor, first Fn(III) domain	-	-
TRINITY_DN70418_c0_g1_i1.p1	1daa058d5c9d3281a9563d1094c93f12	544	Pfam	PF19433	Neuron-derived Neurotrophic Factor C-terminal	361	539	2.7e-30	T	23-10-2024	IPR045805	Protein NDNF, C-terminal	-	-
TRINITY_DN6603_c0_g1_i1.p1	c5c13e379ecbbaa19c79cdc47aeeb26d	428	Pfam	PF13927	Immunoglobulin domain	16	102	1.3e-11	T	23-10-2024	-	-	-	-
TRINITY_DN2957_c0_g2_i4.p2	9911279a982d78639826042cae5a6039	1789	Pfam	PF11365	Protein SOGA	254	339	2.4e-06	T	23-10-2024	IPR027881	SOGA, coiled-coil domain	-	-
TRINITY_DN927_c0_g2_i8.p2	93d83122a8feb11e8eb4dc2dc23b079e	448	Pfam	PF08366	LLGL2	285	380	2e-27	T	23-10-2024	IPR013577	Lethal giant larvae homologue 2	-	-
TRINITY_DN927_c0_g2_i8.p2	93d83122a8feb11e8eb4dc2dc23b079e	448	Pfam	PF00400	WD domain, G-beta repeat	235	262	370	T	23-10-2024	IPR001680	WD40 repeat	-	-
TRINITY_DN927_c0_g1_i9.p2	93d83122a8feb11e8eb4dc2dc23b079e	448	Pfam	PF08366	LLGL2	285	380	2e-27	T	23-10-2024	IPR013577	Lethal giant larvae homologue 2	-	-
TRINITY_DN927_c0_g1_i9.p2	93d83122a8feb11e8eb4dc2dc23b079e	448	Pfam	PF00400	WD domain, G-beta repeat	235	262	370	T	23-10-2024	IPR001680	WD40 repeat	-	-
TRINITY_DN927_c0_g1_i8.p1	93d83122a8feb11e8eb4dc2dc23b079e	448	Pfam	PF08366	LLGL2	285	380	2e-27	T	23-10-2024	IPR013577	Lethal giant larvae homologue 2	-	-
TRINITY_DN927_c0_g1_i8.p1	93d83122a8feb11e8eb4dc2dc23b079e	448	Pfam	PF00400	WD domain, G-beta repeat	235	262	370	T	23-10-2024	IPR001680	WD40 repeat	-	-
TRINITY_DN927_c0_g2_i3.p1	93d83122a8feb11e8eb4dc2dc23b079e	448	Pfam	PF08366	LLGL2	285	380	2e-27	T	23-10-2024	IPR013577	Lethal giant larvae homologue 2	-	-
TRINITY_DN927_c0_g2_i3.p1	93d83122a8feb11e8eb4dc2dc23b079e	448	Pfam	PF00400	WD domain, G-beta repeat	235	262	370	T	23-10-2024	IPR001680	WD40 repeat	-	-
TRINITY_DN927_c0_g1_i4.p2	93d83122a8feb11e8eb4dc2dc23b079e	448	Pfam	PF08366	LLGL2	285	380	2e-27	T	23-10-2024	IPR013577	Lethal giant larvae homologue 2	-	-
TRINITY_DN927_c0_g1_i4.p2	93d83122a8feb11e8eb4dc2dc23b079e	448	Pfam	PF00400	WD domain, G-beta repeat	235	262	370	T	23-10-2024	IPR001680	WD40 repeat	-	-
TRINITY_DN7104_c0_g2_i2.p1	0a9959e75956294b947371fd8cb0b15d	535	Pfam	PF13920	Zinc finger, C3HC4 type (RING finger)	487	530	2.1e-05	T	23-10-2024	-	-	-	-
TRINITY_DN7104_c0_g2_i2.p1	0a9959e75956294b947371fd8cb0b15d	535	Pfam	PF00622	SPRY domain	323	442	2.1e-18	T	23-10-2024	IPR003877	SPRY domain	-	-
TRINITY_DN7104_c0_g1_i11.p1	0a9959e75956294b947371fd8cb0b15d	535	Pfam	PF13920	Zinc finger, C3HC4 type (RING finger)	487	530	2.1e-05	T	23-10-2024	-	-	-	-
TRINITY_DN7104_c0_g1_i11.p1	0a9959e75956294b947371fd8cb0b15d	535	Pfam	PF00622	SPRY domain	323	442	2.1e-18	T	23-10-2024	IPR003877	SPRY domain	-	-
TRINITY_DN102136_c0_g1_i1.p1	a44af2a35dddb04b14f256713b3e25f7	112	Pfam	PF21044	CIP2A, N-terminal	6	110	3.4e-15	T	23-10-2024	IPR048701	CIP2A, N-terminal	-	-
TRINITY_DN94127_c0_g1_i1.p1	ec0d005c26b2ded6ae10c660c11d98e2	185	Pfam	PF09332	Mcm10 replication factor	12	185	1.3e-51	T	23-10-2024	IPR015411	Replication factor Mcm10, C-terminal	-	-
TRINITY_DN2950_c0_g2_i1.p1	9a38a253a6c296342405dd97d51b8493	399	Pfam	PF01607	Chitin binding Peritrophin-A domain	83	141	3.3e-05	T	23-10-2024	IPR002557	Chitin binding domain	-	-
TRINITY_DN1366_c0_g2_i5.p1	8ee42648e691d653de2c8defb35acfab	1664	Pfam	PF12874	Zinc-finger of C2H2 type	1068	1091	0.014	T	23-10-2024	IPR013087	Zinc finger C2H2-type	-	-
TRINITY_DN1366_c0_g2_i5.p1	8ee42648e691d653de2c8defb35acfab	1664	Pfam	PF16501	S phase cyclin A-associated protein in the endoplasmic reticulum	1	61	3.1e-18	T	23-10-2024	IPR032446	S phase cyclin A-associated protein in the endoplasmic reticulum, N-terminal	-	-
TRINITY_DN2221_c0_g1_i30.p1	086c479c1f82aebd372c6d26db64f18c	757	Pfam	PF21054	Rubicon, PI3K-binding domain	304	540	9.2e-56	T	23-10-2024	IPR048569	Rubicon, PI3K-binding domain	-	-
TRINITY_DN2221_c0_g1_i30.p1	086c479c1f82aebd372c6d26db64f18c	757	Pfam	PF13901	Rubicon Homology Domain	579	755	3.3e-54	T	23-10-2024	IPR025258	Rubicon Homology Domain	-	-
TRINITY_DN5190_c0_g1_i1.p1	a3e03cbe92dca09eb560460f10a30417	339	Pfam	PF08240	Alcohol dehydrogenase GroES-like domain	28	90	3.7e-10	T	23-10-2024	IPR013154	Alcohol dehydrogenase-like, N-terminal	-	-
TRINITY_DN5190_c0_g1_i1.p1	a3e03cbe92dca09eb560460f10a30417	339	Pfam	PF00107	Zinc-binding dehydrogenase	154	274	4.2e-13	T	23-10-2024	IPR013149	Alcohol dehydrogenase-like, C-terminal	-	-
TRINITY_DN70612_c0_g1_i1.p1	a3e03cbe92dca09eb560460f10a30417	339	Pfam	PF08240	Alcohol dehydrogenase GroES-like domain	28	90	3.7e-10	T	23-10-2024	IPR013154	Alcohol dehydrogenase-like, N-terminal	-	-
TRINITY_DN70612_c0_g1_i1.p1	a3e03cbe92dca09eb560460f10a30417	339	Pfam	PF00107	Zinc-binding dehydrogenase	154	274	4.2e-13	T	23-10-2024	IPR013149	Alcohol dehydrogenase-like, C-terminal	-	-
TRINITY_DN5482_c0_g1_i1.p1	e4fa4a0b490d6fcb90167fa0991133ac	194	Pfam	PF14774	FAM177 family	42	143	3.7e-32	T	23-10-2024	IPR028260	FAM177 family	-	-
TRINITY_DN5482_c1_g1_i1.p1	e4fa4a0b490d6fcb90167fa0991133ac	194	Pfam	PF14774	FAM177 family	42	143	3.7e-32	T	23-10-2024	IPR028260	FAM177 family	-	-
TRINITY_DN578_c0_g1_i5.p1	8fc7af7bd524dd4c6fb9d0a3472c3533	191	Pfam	PF00071	Ras family	10	175	8e-46	T	23-10-2024	IPR001806	Small GTPase	-	-
TRINITY_DN578_c0_g1_i6.p1	8fc7af7bd524dd4c6fb9d0a3472c3533	191	Pfam	PF00071	Ras family	10	175	8e-46	T	23-10-2024	IPR001806	Small GTPase	-	-
TRINITY_DN578_c0_g1_i3.p1	8fc7af7bd524dd4c6fb9d0a3472c3533	191	Pfam	PF00071	Ras family	10	175	8e-46	T	23-10-2024	IPR001806	Small GTPase	-	-
TRINITY_DN578_c0_g1_i2.p1	8fc7af7bd524dd4c6fb9d0a3472c3533	191	Pfam	PF00071	Ras family	10	175	8e-46	T	23-10-2024	IPR001806	Small GTPase	-	-
TRINITY_DN578_c0_g1_i1.p1	8fc7af7bd524dd4c6fb9d0a3472c3533	191	Pfam	PF00071	Ras family	10	175	8e-46	T	23-10-2024	IPR001806	Small GTPase	-	-
TRINITY_DN578_c0_g1_i5.p2	8fc7af7bd524dd4c6fb9d0a3472c3533	191	Pfam	PF00071	Ras family	10	175	8e-46	T	23-10-2024	IPR001806	Small GTPase	-	-
TRINITY_DN4353_c0_g1_i1.p1	1d5deb3613bb23d25269eefa0680f246	217	Pfam	PF01182	Glucosamine-6-phosphate isomerases/6-phosphogluconolactonase	11	82	1.6e-11	T	23-10-2024	IPR006148	Glucosamine/galactosamine-6-phosphate isomerase	-	-
TRINITY_DN4353_c0_g1_i1.p1	1d5deb3613bb23d25269eefa0680f246	217	Pfam	PF01182	Glucosamine-6-phosphate isomerases/6-phosphogluconolactonase	83	202	1.4e-38	T	23-10-2024	IPR006148	Glucosamine/galactosamine-6-phosphate isomerase	-	-
TRINITY_DN2206_c0_g2_i2.p1	988ab4c4e6cf3954f28fba5fa8e53d65	174	Pfam	PF00291	Pyridoxal-phosphate dependent enzyme	4	156	2.9e-23	T	23-10-2024	IPR001926	Tryptophan synthase beta chain-like, PALP domain	-	-
TRINITY_DN139_c0_g2_i2.p1	b8c716a91340cbc4d28521cc2fc63e03	602	Pfam	PF00076	RNA recognition motif	20	81	0.89	T	23-10-2024	IPR000504	RNA recognition motif domain	-	-
TRINITY_DN139_c0_g2_i2.p1	b8c716a91340cbc4d28521cc2fc63e03	602	Pfam	PF00076	RNA recognition motif	173	240	3.2e-11	T	23-10-2024	IPR000504	RNA recognition motif domain	-	-
TRINITY_DN1365_c0_g1_i1.p1	c7af576b2b84ce30a74be8ef123dc5b5	450	Pfam	PF01094	Receptor family ligand binding region	50	371	5.7e-17	T	23-10-2024	IPR001828	Receptor, ligand binding region	-	-
TRINITY_DN5127_c0_g2_i3.p1	337d579b5497fa44b1ccdd04799db733	471	Pfam	PF07993	Male sterility protein	20	290	1.7e-78	T	23-10-2024	IPR013120	Fatty acyl-coenzyme A reductase-like, NAD-binding domain	-	-
TRINITY_DN5127_c0_g2_i3.p1	337d579b5497fa44b1ccdd04799db733	471	Pfam	PF03015	Male sterility protein	361	453	2e-31	T	23-10-2024	IPR033640	Fatty acyl-CoA reductase, C-terminal	-	-
TRINITY_DN4969_c0_g1_i4.p1	0b793d95f299f56999e57c2e2653dd42	197	Pfam	PF00787	PX domain	128	195	4.3e-09	T	23-10-2024	IPR001683	Phox homology	-	-
TRINITY_DN4969_c0_g1_i2.p2	0b793d95f299f56999e57c2e2653dd42	197	Pfam	PF00787	PX domain	128	195	4.3e-09	T	23-10-2024	IPR001683	Phox homology	-	-
TRINITY_DN4969_c0_g1_i5.p2	0b793d95f299f56999e57c2e2653dd42	197	Pfam	PF00787	PX domain	128	195	4.3e-09	T	23-10-2024	IPR001683	Phox homology	-	-
TRINITY_DN11326_c0_g1_i1.p1	909abfd10cf9a8b798616fb95ed7b726	348	Pfam	PF10269	Transmembrane Fragile-X-F protein	30	251	2.1e-50	T	23-10-2024	IPR019396	Transmembrane Fragile-X-F-associated protein	-	-
TRINITY_DN53448_c0_g1_i3.p1	909abfd10cf9a8b798616fb95ed7b726	348	Pfam	PF10269	Transmembrane Fragile-X-F protein	30	251	2.1e-50	T	23-10-2024	IPR019396	Transmembrane Fragile-X-F-associated protein	-	-
TRINITY_DN2206_c0_g1_i4.p1	60677bf46eac8fbbc7e80888defec787	260	Pfam	PF00291	Pyridoxal-phosphate dependent enzyme	2	241	8.2e-52	T	23-10-2024	IPR001926	Tryptophan synthase beta chain-like, PALP domain	-	-
TRINITY_DN3379_c0_g3_i3.p1	6676ef4ccbb92f5abf56bd4211580e5b	318	Pfam	PF00085	Thioredoxin	283	318	4.9e-06	T	23-10-2024	IPR013766	Thioredoxin domain	-	-
TRINITY_DN3379_c0_g3_i3.p1	6676ef4ccbb92f5abf56bd4211580e5b	318	Pfam	PF00085	Thioredoxin	170	262	2.5e-17	T	23-10-2024	IPR013766	Thioredoxin domain	-	-
TRINITY_DN3739_c0_g1_i3.p2	f9f4839e5b97b09ca835480faa3fd19e	771	Pfam	PF00096	Zinc finger, C2H2 type	259	281	6.4	T	23-10-2024	IPR013087	Zinc finger C2H2-type	-	-
TRINITY_DN3739_c0_g1_i4.p2	f9f4839e5b97b09ca835480faa3fd19e	771	Pfam	PF00096	Zinc finger, C2H2 type	259	281	6.4	T	23-10-2024	IPR013087	Zinc finger C2H2-type	-	-
TRINITY_DN106850_c0_g1_i1.p1	1024bb1f004b97b5e5b069e1a2375b8f	241	Pfam	PF00179	Ubiquitin-conjugating enzyme	82	202	3.8e-08	T	23-10-2024	IPR000608	Ubiquitin-conjugating enzyme E2	-	-
TRINITY_DN16181_c0_g2_i1.p1	a4b7a1a4b144748592f914dff13e0385	140	Pfam	PF00211	Adenylate and Guanylate cyclase catalytic domain	36	138	1.5e-21	T	23-10-2024	IPR001054	Adenylyl cyclase class-3/4/guanylyl cyclase	-	-
TRINITY_DN16181_c0_g2_i1.p1	a4b7a1a4b144748592f914dff13e0385	140	Pfam	PF07701	Heme NO binding associated	2	25	0.0046	T	23-10-2024	IPR011645	Haem NO binding associated	-	-
TRINITY_DN87517_c0_g1_i1.p1	5a024e4adc7fac9d9b744b69547b8a77	105	Pfam	PF00568	WH1 domain	1	44	0.045	T	23-10-2024	IPR000697	WH1/EVH1 domain	-	-
TRINITY_DN365_c1_g1_i5.p1	bded02a9b7c4cb346da3052902e05a96	218	Pfam	PF14555	UBA-like domain	2	29	0.0035	T	23-10-2024	-	-	-	-
TRINITY_DN365_c1_g1_i5.p1	bded02a9b7c4cb346da3052902e05a96	218	Pfam	PF13899	Thioredoxin-like	124	181	3.3e-10	T	23-10-2024	-	-	-	-
TRINITY_DN107986_c0_g1_i1.p1	480660aa12d1b2e9d55a191935ead69d	605	Pfam	PF01480	PWI domain	7	74	0.0059	T	23-10-2024	IPR002483	PWI domain	-	-
TRINITY_DN107986_c0_g1_i1.p1	480660aa12d1b2e9d55a191935ead69d	605	Pfam	PF00642	Zinc finger C-x8-C-x5-C-x3-H type (and similar)	403	424	0.094	T	23-10-2024	IPR000571	Zinc finger, CCCH-type	-	-
TRINITY_DN9402_c0_g2_i2.p1	1ec81e1c529d458fbf9a4c6718181325	643	Pfam	PF00102	Protein-tyrosine phosphatase	102	330	2.8e-77	T	23-10-2024	IPR000242	Tyrosine-specific protein phosphatase, PTPase domain	-	-
TRINITY_DN9402_c0_g2_i2.p1	1ec81e1c529d458fbf9a4c6718181325	643	Pfam	PF00102	Protein-tyrosine phosphatase	390	630	2.7e-51	T	23-10-2024	IPR000242	Tyrosine-specific protein phosphatase, PTPase domain	-	-
TRINITY_DN586_c0_g1_i2.p1	3463a467d6c410ecc823f1618c6f2716	328	Pfam	PF12762	ISXO2-like transposase domain	118	257	6.1e-09	T	23-10-2024	IPR024445	ISXO2-like transposase domain	-	-
TRINITY_DN586_c0_g5_i2.p1	3463a467d6c410ecc823f1618c6f2716	328	Pfam	PF12762	ISXO2-like transposase domain	118	257	6.1e-09	T	23-10-2024	IPR024445	ISXO2-like transposase domain	-	-
TRINITY_DN2353_c0_g1_i4.p1	677559fd1368517e0728009b6bed1992	652	Pfam	PF14749	Acyl-coenzyme A oxidase N-terminal	19	135	1.5e-30	T	23-10-2024	IPR029320	Acyl-coenzyme A oxidase, N-terminal	-	-
TRINITY_DN2353_c0_g1_i4.p1	677559fd1368517e0728009b6bed1992	652	Pfam	PF01756	Acyl-CoA oxidase	471	648	4e-50	T	23-10-2024	IPR002655	Acyl-CoA oxidase, C-terminal	-	-
TRINITY_DN2353_c0_g1_i4.p1	677559fd1368517e0728009b6bed1992	652	Pfam	PF22924	Acyl-CoA oxidase, C-alpha1 domain	277	438	7.7e-61	T	23-10-2024	IPR055060	Acyl-CoA oxidase, C-alpha1 domain	-	-
TRINITY_DN2353_c0_g2_i8.p2	677559fd1368517e0728009b6bed1992	652	Pfam	PF14749	Acyl-coenzyme A oxidase N-terminal	19	135	1.5e-30	T	23-10-2024	IPR029320	Acyl-coenzyme A oxidase, N-terminal	-	-
TRINITY_DN2353_c0_g2_i8.p2	677559fd1368517e0728009b6bed1992	652	Pfam	PF01756	Acyl-CoA oxidase	471	648	4e-50	T	23-10-2024	IPR002655	Acyl-CoA oxidase, C-terminal	-	-
TRINITY_DN2353_c0_g2_i8.p2	677559fd1368517e0728009b6bed1992	652	Pfam	PF22924	Acyl-CoA oxidase, C-alpha1 domain	277	438	7.7e-61	T	23-10-2024	IPR055060	Acyl-CoA oxidase, C-alpha1 domain	-	-
TRINITY_DN2353_c0_g1_i3.p1	677559fd1368517e0728009b6bed1992	652	Pfam	PF14749	Acyl-coenzyme A oxidase N-terminal	19	135	1.5e-30	T	23-10-2024	IPR029320	Acyl-coenzyme A oxidase, N-terminal	-	-
TRINITY_DN2353_c0_g1_i3.p1	677559fd1368517e0728009b6bed1992	652	Pfam	PF01756	Acyl-CoA oxidase	471	648	4e-50	T	23-10-2024	IPR002655	Acyl-CoA oxidase, C-terminal	-	-
TRINITY_DN2353_c0_g1_i3.p1	677559fd1368517e0728009b6bed1992	652	Pfam	PF22924	Acyl-CoA oxidase, C-alpha1 domain	277	438	7.7e-61	T	23-10-2024	IPR055060	Acyl-CoA oxidase, C-alpha1 domain	-	-
TRINITY_DN2353_c0_g2_i2.p2	677559fd1368517e0728009b6bed1992	652	Pfam	PF14749	Acyl-coenzyme A oxidase N-terminal	19	135	1.5e-30	T	23-10-2024	IPR029320	Acyl-coenzyme A oxidase, N-terminal	-	-
TRINITY_DN2353_c0_g2_i2.p2	677559fd1368517e0728009b6bed1992	652	Pfam	PF01756	Acyl-CoA oxidase	471	648	4e-50	T	23-10-2024	IPR002655	Acyl-CoA oxidase, C-terminal	-	-
TRINITY_DN2353_c0_g2_i2.p2	677559fd1368517e0728009b6bed1992	652	Pfam	PF22924	Acyl-CoA oxidase, C-alpha1 domain	277	438	7.7e-61	T	23-10-2024	IPR055060	Acyl-CoA oxidase, C-alpha1 domain	-	-
TRINITY_DN2353_c0_g1_i1.p2	677559fd1368517e0728009b6bed1992	652	Pfam	PF14749	Acyl-coenzyme A oxidase N-terminal	19	135	1.5e-30	T	23-10-2024	IPR029320	Acyl-coenzyme A oxidase, N-terminal	-	-
TRINITY_DN2353_c0_g1_i1.p2	677559fd1368517e0728009b6bed1992	652	Pfam	PF01756	Acyl-CoA oxidase	471	648	4e-50	T	23-10-2024	IPR002655	Acyl-CoA oxidase, C-terminal	-	-
TRINITY_DN2353_c0_g1_i1.p2	677559fd1368517e0728009b6bed1992	652	Pfam	PF22924	Acyl-CoA oxidase, C-alpha1 domain	277	438	7.7e-61	T	23-10-2024	IPR055060	Acyl-CoA oxidase, C-alpha1 domain	-	-
TRINITY_DN2353_c0_g1_i2.p2	677559fd1368517e0728009b6bed1992	652	Pfam	PF14749	Acyl-coenzyme A oxidase N-terminal	19	135	1.5e-30	T	23-10-2024	IPR029320	Acyl-coenzyme A oxidase, N-terminal	-	-
TRINITY_DN2353_c0_g1_i2.p2	677559fd1368517e0728009b6bed1992	652	Pfam	PF01756	Acyl-CoA oxidase	471	648	4e-50	T	23-10-2024	IPR002655	Acyl-CoA oxidase, C-terminal	-	-
TRINITY_DN2353_c0_g1_i2.p2	677559fd1368517e0728009b6bed1992	652	Pfam	PF22924	Acyl-CoA oxidase, C-alpha1 domain	277	438	7.7e-61	T	23-10-2024	IPR055060	Acyl-CoA oxidase, C-alpha1 domain	-	-
TRINITY_DN2353_c0_g2_i10.p1	677559fd1368517e0728009b6bed1992	652	Pfam	PF14749	Acyl-coenzyme A oxidase N-terminal	19	135	1.5e-30	T	23-10-2024	IPR029320	Acyl-coenzyme A oxidase, N-terminal	-	-
TRINITY_DN2353_c0_g2_i10.p1	677559fd1368517e0728009b6bed1992	652	Pfam	PF01756	Acyl-CoA oxidase	471	648	4e-50	T	23-10-2024	IPR002655	Acyl-CoA oxidase, C-terminal	-	-
TRINITY_DN2353_c0_g2_i10.p1	677559fd1368517e0728009b6bed1992	652	Pfam	PF22924	Acyl-CoA oxidase, C-alpha1 domain	277	438	7.7e-61	T	23-10-2024	IPR055060	Acyl-CoA oxidase, C-alpha1 domain	-	-
TRINITY_DN13712_c0_g1_i1.p1	cc970268efa735520352dd2dda12ebd3	272	Pfam	PF00102	Protein-tyrosine phosphatase	97	272	9.4e-46	T	23-10-2024	IPR000242	Tyrosine-specific protein phosphatase, PTPase domain	-	-
TRINITY_DN13712_c0_g1_i7.p1	cc970268efa735520352dd2dda12ebd3	272	Pfam	PF00102	Protein-tyrosine phosphatase	97	272	9.4e-46	T	23-10-2024	IPR000242	Tyrosine-specific protein phosphatase, PTPase domain	-	-
TRINITY_DN8992_c1_g2_i1.p1	0a88bd6d4f321de9acda07ea820d243e	1014	Pfam	PF09111	SLIDE	857	970	9.7e-43	T	23-10-2024	IPR015195	SLIDE domain	-	-
TRINITY_DN8992_c1_g2_i1.p1	0a88bd6d4f321de9acda07ea820d243e	1014	Pfam	PF00271	Helicase conserved C-terminal domain	441	554	8e-23	T	23-10-2024	IPR001650	Helicase, C-terminal domain-like	-	-
TRINITY_DN8992_c1_g2_i1.p1	0a88bd6d4f321de9acda07ea820d243e	1014	Pfam	PF09110	HAND	701	800	5e-26	T	23-10-2024	IPR015194	ISWI, HAND domain	-	-
TRINITY_DN8992_c1_g2_i1.p1	0a88bd6d4f321de9acda07ea820d243e	1014	Pfam	PF00176	SNF2-related domain	140	419	3.8e-104	T	23-10-2024	IPR000330	SNF2, N-terminal	-	-
TRINITY_DN8992_c1_g1_i2.p1	0a88bd6d4f321de9acda07ea820d243e	1014	Pfam	PF09111	SLIDE	857	970	9.7e-43	T	23-10-2024	IPR015195	SLIDE domain	-	-
TRINITY_DN8992_c1_g1_i2.p1	0a88bd6d4f321de9acda07ea820d243e	1014	Pfam	PF00271	Helicase conserved C-terminal domain	441	554	8e-23	T	23-10-2024	IPR001650	Helicase, C-terminal domain-like	-	-
TRINITY_DN8992_c1_g1_i2.p1	0a88bd6d4f321de9acda07ea820d243e	1014	Pfam	PF09110	HAND	701	800	5e-26	T	23-10-2024	IPR015194	ISWI, HAND domain	-	-
TRINITY_DN8992_c1_g1_i2.p1	0a88bd6d4f321de9acda07ea820d243e	1014	Pfam	PF00176	SNF2-related domain	140	419	3.8e-104	T	23-10-2024	IPR000330	SNF2, N-terminal	-	-
TRINITY_DN5352_c0_g2_i1.p1	abe41e1b8fe13d70d424f66eb28da53c	716	Pfam	PF03531	Structure-specific recognition protein (SSRP1)	105	168	1.1e-22	T	23-10-2024	IPR024954	SSRP1, dimerization domain	-	-
TRINITY_DN5352_c0_g2_i1.p1	abe41e1b8fe13d70d424f66eb28da53c	716	Pfam	PF00505	HMG (high mobility group) box	555	621	6.7e-17	T	23-10-2024	IPR009071	High mobility group box domain	-	-
TRINITY_DN5352_c0_g2_i1.p1	abe41e1b8fe13d70d424f66eb28da53c	716	Pfam	PF21103	SSRP1 PH domain	196	325	1.5e-52	T	23-10-2024	IPR048993	FACT complex subunit SSRP1-like, first PH domain	-	-
TRINITY_DN5352_c0_g2_i1.p1	abe41e1b8fe13d70d424f66eb28da53c	716	Pfam	PF17292	POB3-like N-terminal PH domain	5	96	6.4e-21	T	23-10-2024	IPR035417	FACT complex subunit SSRP1/POB3, N-terminal PH domain	-	-
TRINITY_DN5352_c0_g2_i1.p1	abe41e1b8fe13d70d424f66eb28da53c	716	Pfam	PF08512	Histone chaperone Rttp106-like, middle domain	339	426	1.3e-21	T	23-10-2024	IPR013719	Histone chaperone RTT106/FACT complex subunit SPT16-like, middle domain	-	-
TRINITY_DN5352_c0_g1_i2.p1	abe41e1b8fe13d70d424f66eb28da53c	716	Pfam	PF03531	Structure-specific recognition protein (SSRP1)	105	168	1.1e-22	T	23-10-2024	IPR024954	SSRP1, dimerization domain	-	-
TRINITY_DN5352_c0_g1_i2.p1	abe41e1b8fe13d70d424f66eb28da53c	716	Pfam	PF00505	HMG (high mobility group) box	555	621	6.7e-17	T	23-10-2024	IPR009071	High mobility group box domain	-	-
TRINITY_DN5352_c0_g1_i2.p1	abe41e1b8fe13d70d424f66eb28da53c	716	Pfam	PF21103	SSRP1 PH domain	196	325	1.5e-52	T	23-10-2024	IPR048993	FACT complex subunit SSRP1-like, first PH domain	-	-
TRINITY_DN5352_c0_g1_i2.p1	abe41e1b8fe13d70d424f66eb28da53c	716	Pfam	PF17292	POB3-like N-terminal PH domain	5	96	6.4e-21	T	23-10-2024	IPR035417	FACT complex subunit SSRP1/POB3, N-terminal PH domain	-	-
TRINITY_DN5352_c0_g1_i2.p1	abe41e1b8fe13d70d424f66eb28da53c	716	Pfam	PF08512	Histone chaperone Rttp106-like, middle domain	339	426	1.3e-21	T	23-10-2024	IPR013719	Histone chaperone RTT106/FACT complex subunit SPT16-like, middle domain	-	-
TRINITY_DN13749_c0_g1_i1.p1	a89dcf228205b1c3ac96b99922e79827	170	Pfam	PF20931	Dicer, platform domain	134	170	4.8e-06	T	23-10-2024	IPR048512	Dicer, platform domain	-	-
TRINITY_DN13749_c0_g1_i1.p1	a89dcf228205b1c3ac96b99922e79827	170	Pfam	PF03368	Dicer dimerisation domain	4	89	8.4e-20	T	23-10-2024	IPR005034	Dicer dimerisation domain	-	-
TRINITY_DN3341_c0_g2_i2.p1	1b372f6769dd2566f9b91c700c00f7b2	677	Pfam	PF04547	Calcium-activated chloride channel	299	676	1.3e-93	T	23-10-2024	IPR049452	Anoctamin, transmembrane domain	-	-
TRINITY_DN3341_c0_g2_i2.p1	1b372f6769dd2566f9b91c700c00f7b2	677	Pfam	PF16178	Anoctamin, dimerisation domain	75	296	1.4e-66	T	23-10-2024	IPR032394	Anoctamin, dimerisation domain	-	-
TRINITY_DN3341_c0_g1_i9.p1	1b372f6769dd2566f9b91c700c00f7b2	677	Pfam	PF04547	Calcium-activated chloride channel	299	676	1.3e-93	T	23-10-2024	IPR049452	Anoctamin, transmembrane domain	-	-
TRINITY_DN3341_c0_g1_i9.p1	1b372f6769dd2566f9b91c700c00f7b2	677	Pfam	PF16178	Anoctamin, dimerisation domain	75	296	1.4e-66	T	23-10-2024	IPR032394	Anoctamin, dimerisation domain	-	-
TRINITY_DN8269_c0_g1_i2.p1	5a5a266d899bcb98e1c6c83b35b44f00	531	Pfam	PF00041	Fibronectin type III domain	153	242	3.3e-07	T	23-10-2024	IPR003961	Fibronectin type III	-	-
TRINITY_DN8269_c0_g1_i2.p1	5a5a266d899bcb98e1c6c83b35b44f00	531	Pfam	PF00041	Fibronectin type III domain	53	129	3e-07	T	23-10-2024	IPR003961	Fibronectin type III	-	-
TRINITY_DN4470_c0_g2_i11.p1	6ed82f1376328afeae4b49283e878bfc	637	Pfam	PF15711	Interleukin-like EMT inducer	134	221	2.5e-20	T	23-10-2024	IPR039477	ILEI/PANDER domain	-	-
TRINITY_DN4470_c0_g2_i11.p1	6ed82f1376328afeae4b49283e878bfc	637	Pfam	PF03071	GNT-I family	372	585	2.3e-47	T	23-10-2024	IPR004139	Glycosyl transferase, family 13	-	-
TRINITY_DN11233_c0_g2_i4.p1	b0b844cf6f0a2a70f2fdc96d68d8a5fc	100	Pfam	PF05712	MRG	23	87	1.3e-14	T	23-10-2024	IPR026541	MRG domain	-	-
TRINITY_DN7526_c0_g1_i3.p1	5e3e2432af07b88869a599cb25d27707	352	Pfam	PF00202	Aminotransferase class-III	2	342	6.7e-65	T	23-10-2024	IPR005814	Aminotransferase class-III	-	-
TRINITY_DN7526_c0_g2_i2.p1	5e3e2432af07b88869a599cb25d27707	352	Pfam	PF00202	Aminotransferase class-III	2	342	6.7e-65	T	23-10-2024	IPR005814	Aminotransferase class-III	-	-
TRINITY_DN7526_c0_g1_i2.p1	5e3e2432af07b88869a599cb25d27707	352	Pfam	PF00202	Aminotransferase class-III	2	342	6.7e-65	T	23-10-2024	IPR005814	Aminotransferase class-III	-	-
TRINITY_DN7526_c0_g2_i3.p1	5e3e2432af07b88869a599cb25d27707	352	Pfam	PF00202	Aminotransferase class-III	2	342	6.7e-65	T	23-10-2024	IPR005814	Aminotransferase class-III	-	-
TRINITY_DN8516_c0_g1_i3.p1	fc78b7d1ef89f625a96ffde05417da85	323	Pfam	PF07647	SAM domain (Sterile alpha motif)	256	311	5.3e-07	T	23-10-2024	IPR001660	Sterile alpha motif domain	-	-
TRINITY_DN8516_c0_g1_i3.p1	fc78b7d1ef89f625a96ffde05417da85	323	Pfam	PF00870	P53 DNA-binding domain	2	129	1.4e-27	T	23-10-2024	IPR011615	p53, DNA-binding domain	-	-
TRINITY_DN77991_c0_g1_i1.p1	474018f6f52a0045465e2793f67e6f7e	290	Pfam	PF00076	RNA recognition motif	49	118	6.8e-12	T	23-10-2024	IPR000504	RNA recognition motif domain	-	-
TRINITY_DN3069_c0_g1_i21.p1	675f7f4b29e611d65153340716caf94f	404	Pfam	PF00637	Region in Clathrin and VPS	75	204	6.6e-05	T	23-10-2024	IPR000547	Clathrin, heavy chain/VPS, 7-fold repeat	-	-
TRINITY_DN3069_c0_g1_i21.p1	675f7f4b29e611d65153340716caf94f	404	Pfam	PF10367	Vacuolar sorting protein 39 domain 2	213	316	0.046	T	23-10-2024	IPR019453	Vacuolar sorting protein 39/Transforming growth factor beta receptor-associated domain 2	-	-
TRINITY_DN3069_c0_g1_i6.p1	675f7f4b29e611d65153340716caf94f	404	Pfam	PF00637	Region in Clathrin and VPS	75	204	6.6e-05	T	23-10-2024	IPR000547	Clathrin, heavy chain/VPS, 7-fold repeat	-	-
TRINITY_DN3069_c0_g1_i6.p1	675f7f4b29e611d65153340716caf94f	404	Pfam	PF10367	Vacuolar sorting protein 39 domain 2	213	316	0.046	T	23-10-2024	IPR019453	Vacuolar sorting protein 39/Transforming growth factor beta receptor-associated domain 2	-	-
TRINITY_DN3069_c0_g1_i10.p1	675f7f4b29e611d65153340716caf94f	404	Pfam	PF00637	Region in Clathrin and VPS	75	204	6.6e-05	T	23-10-2024	IPR000547	Clathrin, heavy chain/VPS, 7-fold repeat	-	-
[truncated: 123,140 more rows]
